# Supplementary material for: Niche expansion and adaptive divergence in the global radiation of crows and ravens
Source: Nat Commun. 2022 Apr 21;13:2086. doi: 10.1038/s41467-022-29707-5 (PMC9023458; doi:10.1038/s41467-022-29707-5)
Supplement: Supplementary file 3 — Supplementary Software [file 41467_2022_29707_MOESM3_ESM.zip]

Archive with 12 entries (9 files):
- supplementary_file_2/
- supplementary_file_2/.DS_Store
- __MACOSX/
- __MACOSX/supplementary_file_2/
- __MACOSX/supplementary_file_2/._.DS_Store
- supplementary_file_2/DTT.R
- __MACOSX/supplementary_file_2/._DTT.R
- supplementary_file_2/Sympatry.R
- __MACOSX/supplementary_file_2/._Sympatry.R
- supplementary_file_2/Extract_shape_mvMORPH.R
- __MACOSX/supplementary_file_2/._Extract_shape_mvMORPH.R
- __MACOSX/._supplementary_file_2
