# Supplementary material for: Niche expansion and adaptive divergence in the global radiation of crows and ravens
Source: Nat Commun. 2022 Apr 21;13:2086. doi: 10.1038/s41467-022-29707-5 (PMC9023458; doi:10.1038/s41467-022-29707-5)
Supplement: Supplementary file 3 — Supplementary Software [file 41467_2022_29707_MOESM3_ESM.zip › supplementary_file_2/DTT.R]

#######################################################################################
####################DTT auxilliary functions (from geiger and BAMMtools) ##############
#######################################################################################


.dtt <-

function(phy, data, disp=c("avg.sq", "avg.manhattan", "num.states")){

	disp=match.arg(disp, c("avg.sq", "avg.manhattan", "num.states"))

	phy$node.label<-NULL

	td<-treedata(phy, data)

	phy2<-td$phy

	phy<-new2old.phylo(td$phy)

	result<-numeric()

	node.depth<-branching.times(phy2);

	stem.depth<-numeric();

	stem.depth[1]<-node.depth[1];

	for(i in 2:phy2$Nnode) {

		anc<-which(as.numeric(phy$edge[,2])==-i)

		stem.depth[i]<-node.depth[names(node.depth)==phy2$edge[anc,1]]

	}


	ltt<-sort(node.depth, decreasing=TRUE)

	node.depth<-node.depth/max(ltt);

	stem.depth<-stem.depth/max(ltt);

	ltt<-ltt/max(ltt);

	if(length(dim(td$data))==2) {

		d<-disparity(phy2, td$data, index=disp)

		result[1]<-d[1]

		for(i in 2:length(ltt)) {

			x<-d[stem.depth>=ltt[i-1]&node.depth<ltt[i-1]]

			if(length(x)==0) result[i]=0

			else result[i]<-mean(x);

		}

		result[length(ltt)+1]<-0;

		if(result[1]>0)

		result<-result/result[1];


	} else {

		if(length(dim(td$data))!=3)

		stop("Error in data");


		for(i in 1:dim(td$data)[3]) {

			pp<-as.matrix(td$data[,,i])

			d<-disparity(phy2, pp, index=disp)

			y<-numeric()


			y[1]<-d[1]

			for(j in 2:length(ltt)) {

				x<-d[stem.depth>=ltt[j-1]&node.depth<ltt[j-1]]

				if(length(x)==0) y[j]=0

				else y[j]<-mean(x);

			}

			y[length(ltt)+1]<-0;

			if(y[1]>0)

			y<-y/y[1];


			result<-cbind(result, y)

		}

	}


	return(result);

}


#####################


.area.between.curves <-

function(x, f1, f2, xrange=c(0,1))

{

	a<-0.0;

	for(i in 1:length(x)) {

		if(x[i]>=xrange[1] & x[i]<=xrange[2]) {

			if(i==1) {

				lhs<-0

			} else if(x[i-1]<xrange[1]) {

				lhs<-xrange[1]

			} else lhs<-x[i-1];

			if(i==length(x)) {

				rhs<-x[i]

			} else if(x[i+1]>xrange[2]) {

				rhs<-xrange[2];

			} else rhs<-x[i+1];

			a<-a+(f2[i]-f1[i])*(rhs-lhs)/2;

		} else if(i!=1) if(x[i-1]>=xrange[1] & x[i-1]<=xrange[2]) {

			y1<-f1[i-1]+(f1[i]-f1[i-1])*(xrange[2]-x[i-1])/(x[i]-x[i-1])

			y2<-f2[i-1]+(f2[i]-f2[i-1])*(xrange[2]-x[i-1])/(x[i]-x[i-1])

			a<-a+(y2-y1)*(xrange[2]-x[i-1])/2;

		} else if(i!=length(x)) if(x[i+1]>=xrange[1] & x[i+1]<=xrange[2]) {

			y1<-f1[i]+(f1[i+1]-f1[i])*(xrange[1]-x[i])/(x[i+1]-x[i])

			y2<-f2[i]+(f2[i+1]-f2[i])*(xrange[1]-x[i])/(x[i+1]-x[i])


			a<-a+(y2-y1)*(x[i+1]-xrange[1])/2;

		}

	}

	return(a)

}


###########


.dtt.polygon=function(mat, t, alpha=0.05){

	k=nrow(mat)

	dd=c(alpha/2, 1-alpha/2)

	tmp=sapply(1:k, function(x) quantile(mat[x,], probs=dd, na.rm=TRUE))

	yy=c(tmp[1,], rev(tmp[2,]))

	xx=c(t, rev(t))

	return(cbind(x=xx, y=yy))

}

###############

.transparency <- function (col, alpha) {
    tmp <- col2rgb(col)/255;
    rgb(tmp[1, ], tmp[2, ], tmp[3, ], alpha = alpha);
}

###############

as.phylo.bammdata <- function(x, ...) {
	
	if (!inherits(x, 'bammdata')) {
		stop("Object ephy must be of class bammdata\n");
	}		
	
	newphylo <- list();
	newphylo$edge <- x$edge;
	newphylo$Nnode <- x$Nnode;
	newphylo$tip.label <- x$tip.label;
	newphylo$edge.length <- x$edge.length;
	class(newphylo) <- 'phylo';
	attributes(newphylo)$order = attributes(x)$order;
	if (attributes(newphylo)$order != "cladewise") {
		newphylo <- reorder(newphylo);
	}
	return(newphylo);
}


########################################################################
#################### DTT function 1 ####################################
########################################################################

#### This is a simplified version of a normal DTT in which DTTs are plotted in real time (from past to present) rather than in relative time. If the deepest node in the tree has a value < 1, the scale will range between -1 and 0.

#### phy = a phylogenetic tree of class phylo; xx is a named vector or matrix of continuous trait values, associated with species in phy; CI = confidence level from which to plot simulated disparities; col = colour of the empirical DTT line; nam = name of the trait analyzed (it appears in the y axis of teh plot)

new.dtt<-function(phy,xx,CI = 0.95,nsim=1000,col="red",nam="trait") {
	
dist_mode = "avg.sq" #### method to compute phenotypic distance

ratematrix(phy,xx) -> s ### compute empirical rate (to be used in simulations)

########################################################################
####################SIMULATE IN  TREE###################################
########################################################################
  
        if (nsim > 0) {      	
        	
 ### simulate tip values with the tree using empirical rates (s)     	
        	
            sims <- sim.char(phy, s, nsim)
            
 ### compute dtts with simulated values    	
            
            dtt.sims <- .dtt(phy, sims, disp = dist_mode)

 ### compute medians of simulated values   	
 
            median.sims <- apply(dtt.sims, 1, median)
            colnames(dtt.sims) = NULL
            
          }

########################################################################
########################## PLOT DTT SIMULATIONS#########################
########################################################################
 
plot.new()

plot.window(xlim = c(-round(branching.times(phy)[[1]],0), 0), ylim=c(0,1), xaxs = "i")

box()

axis(1, col.axis = "grey30")
axis(2, col.axis = "grey30", las=1)

ltt <- sort(branching.times(phy), decreasing = TRUE)
ltt <- c(-ltt[1],-ltt)

title( xlab = "Time (Ma)", ylab = paste("Disparity in", nam))
            
        poly = .dtt.polygon(dtt.sims, ltt, alpha = 1 - CI)
        polygon(poly[, "x"], poly[, "y"], col = .transparency("lightgray", 0.5), border = NA)
		lines(ltt, median.sims, lty = 2) 

########################################################################
########################## PLOT DTT OBSERVED VALUES ####################
########################################################################

    dtt.data <- .dtt(phy, xx, disp = dist_mode)
    
    lines(ltt, dtt.data, type = "l", lwd = 2, col= col)
    
    
    }
	
########################################################################
#################### DTT function 2 ####################################
########################################################################

#### This is a simplified version of a normal DTT in which DTTs are plotted in real time (from past to present), moreover here, simulations are not based on a single but on the rate variation computed by a BAMM analysis (taking the mean rates per branch).

#### edata = an object of class bammdata; xx is a named vector or matrix of continuous trait values (MAKE SURE THESE ARE THE ONES USED IN THE BAMM ANALYSIS THAT GENERATED THE edata), associated with species in phy; CI = confidence level from which to plot simulated disparities; col = colour of the empirical DTT line; nam = name of the trait analyzed (it appears in the y axis of the plot)

BAMM.dtt<-function(edata,xx,CI = 0.95,nsim=1000,col="red",nam="trait") {
	
require(BAMMtools)

as.phylo.bammdata(edata) -> phy
	
dist_mode = "avg.sq" #### method to compute phenotypic distance

ratematrix(phy,xx) -> s ### compute empirical rate (to be used in simulations)

getMeanBranchLengthTree(edata, rate = "trait")$phy->phy.tr  ### transform the tree to simulate according to BAMM rate heterogeneity

########################################################################
####################SIMULATE IN TRANSFORMED TREE########################
########################################################################
    
        if (nsim > 0) {      	
        	
 ### simulate tip values with the transformed tree using empirical rates (s)     	
        	
            sims <- sim.char(phy.tr, s, nsim)
            
 ### compute dtts with simulated values     	
            
            dtt.sims <- .dtt(phy, sims, disp = dist_mode)

 ### compute medians of simulated values   	
 
            median.sims <- apply(dtt.sims, 1, median)
            colnames(dtt.sims) = NULL
            
          }


########################################################################
########################## PLOT DTT SIMULATIONS#########################
########################################################################
 
plot.new()

plot.window(xlim = c(-round(branching.times(phy)[[1]],0), 0), ylim=c(0,1), xaxs = "i")

box()

axis(1, col.axis = "grey30")
axis(2, col.axis = "grey30", las=1)

ltt <- sort(branching.times(phy), decreasing = TRUE)
ltt <- c(-ltt[1],-ltt)

title( xlab = "Time (Ma)", ylab = paste("Disparity in", nam))
            
        poly = .dtt.polygon(dtt.sims, ltt, alpha = 1 - CI)
        polygon(poly[, "x"], poly[, "y"], col = .transparency("lightgray", 0.5), border = NA)
		lines(ltt, median.sims, lty = 2) 

########################################################################
########################## PLOT DTT OBSERVED VALUES ####################
########################################################################


    dtt.data <- .dtt(phy, xx, disp = dist_mode)
    
    lines(ltt, dtt.data, type = "l", lwd = 2, col= "red")


    }
	
