# Supplementary material for: Niche expansion and adaptive divergence in the global radiation of crows and ravens
Source: Nat Commun. 2022 Apr 21;13:2086. doi: 10.1038/s41467-022-29707-5 (PMC9023458; doi:10.1038/s41467-022-29707-5)
Supplement: Supplementary file 3 — Supplementary Software [file 41467_2022_29707_MOESM3_ESM.zip › supplementary_file_2/Sympatry.R]

############# function to calculate the unique species assemblages in sympatry at a certain threshold distance (dist in degrees). xx is a data frame with species names in the 1st column, longitude in the second column and latitude in the third column.

sympa<-function(xx,dist) {

sym_assem<-list()

for (i in 1:nrow(xx)) {
	
xx_res<-sqrt((xx[, 2] - xx[i, 2])^2 + (xx[,3] - xx[i, 3])^2) <= dist	

        if (sum(xx_res) > 1) {
        	  
        	names(xx_res)<-1:length(xx_res)
        	
        	sym_assem[[i]] <- as.character(xx[as.numeric(names(xx_res[xx_res==TRUE])),][,1])
            
        }	
}

unique(lapply(sym_assem,unique)) -> sym_assem_unique


return(sym_assem_unique[lapply(sym_assem_unique,length) > 1])

}
