# Supplementary material for: Niche expansion and adaptive divergence in the global radiation of crows and ravens
Source: Nat Commun. 2022 Apr 21;13:2086. doi: 10.1038/s41467-022-29707-5 (PMC9023458; doi:10.1038/s41467-022-29707-5)
Supplement: Supplementary file 3 — Supplementary Software [file 41467_2022_29707_MOESM3_ESM.zip › supplementary_file_2/Extract_shape_mvMORPH.R]

################### code to compute the the shape predicted along each PC axis (by J. Clavel)

# object = object fit of class "mvgls"; axis = PC axis chosen; ndim =  number of dimension for each landmarks (2 or 3), or 1 if not a landmark... ;landmarks = the number of landmarks, spp = the name of a given species, otherwise the min and max for the PC axis is used

extractShape <- function(object, axis=1, ndim=3, landmarks=NULL, spp=NULL){
  require(mvMORPH)
  if(!inherits(object,"mvgls")) stop("only works with \"mvgls\" class objects. See ?mvgls")
  phyl_pca <- mvgls.pca(object, plot=FALSE) 
  pcscores <- phyl_pca$scores
  ancestral <- coef(object)
  if(is.null(landmarks)) landmarks = ncol(pcscores)/ndim
  if(is.null(spp)){
    pc_axis_min <- min(pcscores[, axis])%*%phyl_pca$vectors[,axis] + ancestral
    pc_axis_max <- max(pcscores[, axis])%*%phyl_pca$vectors[,axis] + ancestral
    shape <- list()
    shape$min <- matrix(pc_axis_min, ncol=ndim, nrow=landmarks, byrow = TRUE)
    shape$max <- matrix(pc_axis_max, ncol=ndim, nrow=landmarks, byrow = TRUE)
  }else{
    pc_specimen_shape <- pcscores[spp, axis]%*%phyl_pca$vectors[,axis] + ancestral  
    shape <- matrix(pc_specimen_shape, ncol=ndim, nrow=landmarks, byrow=TRUE)
  }
  return(shape)
}
