# Supplementary material for: Niche expansion and adaptive divergence in the global radiation of crows and ravens
Source: Nat Commun. 2022 Apr 21;13:2086. doi: 10.1038/s41467-022-29707-5 (PMC9023458; doi:10.1038/s41467-022-29707-5)
Supplement: Supplementary file 4 — Supplementary Data 1 [file 41467_2022_29707_MOESM4_ESM.xlsx]

## Sheet: Sheet1
Species	Cytb	COI	ND2	ND3	Myo	G3P	ODC	Cmos	Fib5	RAG2	RAG1	tgfb2
Acanthisitta	AY325307	AY325307	AY325307	AY325307	EU739911	EU726202	EU726220	AY056903	EU739202	AY443102	AY056975	EU737322
Aegithina_tiphia	JQ864484	JQ173906	AY816232	NA	KF690870	DQ406650	KF690798	KF679228	KF690828	AY443104	AY056977	KF690899
Aleadryas_rufinucha	FJ821110	NA	EF592289	NA	EU273395	EU273375	EU273355	NA	NA	NA	FJ821040	NA
Androphobus_viridis	NA	NA	NA	NA	NA	NA	HQ456529	NA	NA	NA	NA	NA
Aphelocoma_californica	HQ123844	DQ433320	HQ123766	AY030162	NA	NA	HQ123941	NA	NA	NA	NA	NA
Aphelocoma_coerulescens	U77335	DQ432737	DQ912601	NA	AY395580	NA	NA	NA	NA	NA	NA	FJ598305
Aphelocoma_insularis	HQ123830	DQ432739	AY389366	NA	NA	NA	NA	NA	NA	NA	NA	NA
Aphelocoma_ultramarina	HQ123826	DQ432743	HQ123748	NA	NA	NA	HQ123912	NA	NA	NA	NA	NA
Aphelocoma_unicolor	HQ123872	NA	HQ123794	NA	NA	NA	HQ123981	NA	NA	NA	NA	NA
Aphelocoma_wollweberi	HQ123821.1	NA	HQ123743.1	NA	NA	NA	NA	NA	NA	NA	NA	NA
Aphelocoma_woodhouseii	KJ835848.1	NA	HQ123779.1	NA	NA	NA	NA	NA	NA	NA	NA	NA
Arses_insularis	KP036670	NA	KP069672	KP069895	KP070334	KP070000	NA	NA	KP070109	NA	NA	KP070423
Arses_kaupi	KP036663	NA	KP069688	KP069886	KP070293	KP069941	NA	NA	KP070199	NA	NA	KP070595
Arses_lorealis	KP036740	NA	KP069595	KP069826	KP070302	KP069957	NA	NA	KP070130	NA	NA	KP070586
Arses_telescopthalmus	KP036817	NA	KP069596	KP069801	KP070300	KP069943	NA	NA	KP070234	NA	NA	KP070547
Artamella_viridis	JQ239202.1	JQ239289.1	JQ713440	JQ239259.1	JQ713472	JQ713408	JQ713499	NA	NA	NA	JQ239173.1	NA
Artamus_cinereus	NA	NA	DQ788580	NA	KF690869	KF691062	KF690797	KF679227	KF690827	NA	JQ744887.1	KF690898
Artamus_cyanopterus	NA	NA	DQ096728	NA	DQ406636	DQ406661	NA	NA	NA	AY443108	AY443262	NA
Artamus_leucorynchus	FJ821111	NA	DQ096729	JQ239260.1	FJ821079	KJ454963.1	JN614602.1	AY056908	NA	AY443109	AY056980	NA
Artamus_maximus	NA	NA	NA	NA	JQ744694	JQ744730	JQ744944	JQ744762	JQ744708	NA	NA	JQ744793
Artamus_minor	NA	NA	DQ096730	NA	NA	NA	NA	NA	NA	NA	NA	NA
Artamus_personatus	NA	NA	DQ096717	NA	NA	NA	NA	NA	NA	NA	NA	NA
Artamus_superciliosus	NA	NA	DQ096707	NA	NA	NA	NA	NA	NA	NA	NA	NA
Astrapia_mayeri	GQ334231	NA	NA	NA	NA	GQ334303	GQ334268	NA	NA	NA	NA	NA
Astrapia_nigra	GQ334228	NA	NA	NA	NA	GQ334300	GQ334265	NA	NA	NA	NA	NA
Astrapia_rothschildi	GQ334232	NA	NA	NA	NA	GQ334304	GQ334269	NA	NA	NA	NA	NA
Astrapia_splendidissima	GQ334229	NA	NA	NA	NA	GQ334301	GQ334266	NA	NA	NA	NA	NA
Astrapia_stephaniae	GQ334230	NA	NA	NA	NA	GQ334302	GQ334267	NA	NA	NA	NA	NA
Batis_capensis	NA	NA	DQ662013	DQ661930	JQ744695	JQ744731	JQ744972	JQ744779	JQ744713	NA	JQ744875	JQ744828
Batis_crypta	JN614877	NA	DQ662076	JN614654.1	KF690872	KF691065	KF690800	KF679230	KF690830	NA	NA	KF690901
Batis_diops	JQ239204	JQ239290	JQ744639	DQ661931	JQ744696	JQ744733	JQ744986	JQ744775	JQ744712	NA	JQ744870	JQ744832
Batis_erlangeri	NA	HQ998267	NA	NA	NA	NA	NA	NA	NA	NA	NA	NA
Batis_minor	NA	HQ998315.1	EU236668	DQ662000	EU236623	NA	NA	NA	EU236609	NA	NA	NA
Batis_mixta	DQ011862	NA	DQ662078	DQ661995	DQ011860	NA	NA	NA	NA	AY443110	AY443263	NA
Batis_molitor	NA	HQ997994.1	JQ744640	DQ662001	JQ744697	JQ744735	JQ744984	JQ744783	NA	NA	JQ744877	JQ744846
Batis_poensis	NA	NA	AY529941	NA	AY529907	DQ406665	JQ744962	EF052698	AY529974	NA	JQ744865	JQ744835
Batis_pririt	NA	NA	JQ744641	DQ662002	JQ744698	JQ744736	JQ744968	JQ744774	JQ744711	NA	JQ744869	JQ744831
Batis_soror	NA	NA	DQ662086	DQ662003	JQ744699	JQ744737	JQ744985	JQ744791	NA	NA	NA	JQ744845
Bias_musicus	NA	NA	AY529942	NA	AY529908	DQ406646	JQ744964	EF052699	AY529975	DQ376519	DQ376529	JQ744808
Bocagia_minuta	NA	NA	AY529943	NA	AY529909	JQ744738	JQ744955	JQ744769	JQ744710	NA	JQ744860	JQ744801
Bombycilla	AY228049	HM033222	DQ466855	NA	EU739927	EU272099	EU680709	AY329375	EU739216	AY443111	AY056981	EU737338
Calicalicus_madagascariensis	JQ239205.1	JQ239291.1	JQ713441	JQ239261.1	JQ713473	JQ713410	JQ713501	JQ713361	JQ713387	NA	JQ239175.1	NA
Calicalicus_rufocarpalis	NA	NA	JQ713445	NA	JQ713476	JQ713413	JQ713503	NA	NA	NA	NA	NA
Callaeas	HQ121529	NA	JN614726	JN614676	EU272108	EU272097	EU272124	DQ345903	NA	NA	DQ345904	KF690885
Calocitta_colliei	DQ912591	NA	DQ912603	NA	NA	NA	NA	NA	NA	NA	NA	NA
Calocitta_formosa	U77336	NA	DQ912602	NA	AY395581	NA	NA	NA	NA	NA	NA	FJ598302
Campephaga_flava	AY228086	NA	AY529944	GU816800.1	DQ125949	DQ406639	JQ744961	EF052700	AY529977	NA	AF295184	JQ744826
Campephaga_petiti	NA	NA	EF052771	NA	EF052823	EF052795	EU380411	EF052720	NA	NA	NA	NA
Campochaera_sloetii	NA	NA	HM002951	NA	EU380489	EU380459	EU380412	NA	NA	NA	NA	NA
Carterornis_chrysomela	KP036753	JQ175406	KP069718	KP069818	KP070348	KP069996	NA	NA	KP070247	AY443177	AY443304	KP070442
Carterornis_leucotis	KP036770	NA	DQ084093	KP069841	DQ084116	KP070037	NA	NA	KP070233	NA	NA	KP070587
Carterornis_pileatus	KP036780	NA	KP069746	NA	NA	NA	NA	NA	NA	NA	NA	NA
Chaetorhynchus_papuensis	KP036702	NA	GQ145383	GQ145421	EU726214	EU726206	EU726224	NA	GQ145350	AY443117	AY443267	GQ145459
Chasiempis_ibidis	NA	NA	GQ373375	NA	NA	NA	NA	NA	NA	NA	NA	NA
Chasiempis_sandwichensis	KP036718	NA	GQ373360	KP069802	KP070396	KP070030	NA	NA	KP070203	NA	NA	KP070507
Chasiempis_sclateri	NA	NA	DQ084096	NA	DQ084118	NA	NA	NA	NA	NA	NA	NA
Chlorophoneus_bocagei	NA	NA	EU328386	NA	NA	NA	NA	NA	NA	NA	NA	NA
Chlorophoneus_dohertyi	JQ239226	JQ239312	AY529945	JQ239283	AY529910	DQ406644	JQ744970	JQ744777	AY529978	AY443234	AY443336	JQ744812
Chlorophoneus_nigrifrons	NA	NA	AY529946	NA	AY529911	JQ744739	JQ744949	JQ744764	AY529979	NA	JQ744854	JQ744797
Chlorophoneus_sulfureopectus	NA	NA	AY529947	NA	AY529912	DQ406648	GQ369669	EF052701	AY529980	NA	JQ744848	JQ744795
Cicinnurus_regius	U15201	AF197831	NA	NA	NA	GQ334320	GQ334285	NA	NA	NA	NA	NA
Cinclosoma_ajax	NA	NA	JN620459	NA	NA	NA	NA	NA	NA	NA	NA	NA
Cinclosoma_castaneothorax	NA	NA	JN620422	NA	NA	JN648027	NA	NA	NA	NA	NA	NA
Cinclosoma_castanotum	NA	NA	JN620451	NA	NA	JN648036	NA	NA	NA	NA	NA	NA
Cinclosoma_cinnamomeum	NA	NA	JN620457	NA	NA	JN648029	NA	NA	NA	NA	NA	NA
Cinclosoma_clarum	NA	NA	KM280429.1	NA	NA	NA	NA	NA	NA	NA	NA	NA
Cinclosoma_punctatum	FJ821112	NA	NA	NA	FJ821080	KF691043	KF690780	KF679213	KF690810	NA	FJ821043	NA
Cissa_chinensis	U86037	NA	JQ864442.1	KY492613.1	AY395582	KJ454997.1	KJ455752.1	NA	NA	NA	KJ456005	NA
Cissa_hypoleuca	NA	NA	KY492677.1	KY492614.1	NA	NA	NA	NA	NA	NA	NA	KY492656.1
Cissa_jefferyi	NA	NA	KY492678.1	KY492615.1	NA	NA	NA	NA	NA	NA	NA	KY492657.1
Cissa_thalassina	KY492609.1	NA	NA	NA	NA	NA	NA	NA	NA	NA	NA	NA
Climacteris	U58501	NA	JN614692	JN614640	AY064733	JN614815	JN614592	AY056915	EU739231	AY443121	AY443268	EU737353
Clytorhynchus_hamlini	KP036712	NA	DQ084079	KP069908	DQ084106	KP070023	NA	NA	KP070186	NA	NA	KP070551
Clytorhynchus_nigrogularis	KP036821	NA	KP069731	KP069842	KP070263	KP069971	NA	NA	KP070135	NA	NA	KP070430
Clytorhynchus_pachycephaloides	KP036763	NA	KP069697	KP069898	KP070368	KP069986	NA	NA	KP070182	NA	NA	KP070531
Clytorhynchus_vitiensis	KP036766	NA	KP069692	KP069800	KP070394	KP069963	NA	NA	KP070191	NA	NA	KP070431
Cnemophilus	NA	NA	JN614724	JN614674	KF690875	KF691068	KF690803	KF679233	KF690833	AY443123	AY443269	NA
Colluricincla_boweri	NA	NA	GQ494103	GQ494137	GQ494075	GQ494042	GQ494056	NA	NA	NA	NA	NA
Colluricincla_harmonica	FJ821113	NA	GQ494091	GQ494125	EU273396	EU273376	EU273356	NA	NA	AY443124	AY443270	NA
Colluricincla_megarhyncha	FJ821114	NA	GQ494092	GQ494126	EU273397	EU273377	EU273357	NA	NA	NA	FJ821044	NA
Colluricincla_sanghirensis	NA	NA	GQ494110	GQ494145	EF441256	EF441213	EF441235	NA	NA	NA	NA	NA
Colluricincla_tenebrosa	EF592268	NA	GQ494107	GQ494142	EU380490	NA	EU380414	NA	NA	NA	NA	NA
Colluricincla_woodwardi	EF592223	NA	GQ494094	GQ494128	GQ494068	GQ494039	GQ494051	NA	NA	NA	NA	NA
Coloeus_dauuricus	NA	GQ481636	JQ023958	JQ024032	NA	JQ023913	JQ024095	NA	NA	NA	NA	NA
Coloeus_monedula	U86033	FJ465318	JQ023938	JQ024012	AY395584	JQ023893	JQ024075	NA	NA	NA	NA	NA
Coracina_abbotti	NA	NA	HM002952.1	NA	EU380491	EU380460	EU380415	NA	NA	NA	NA	NA
Coracina_analis	NA	NA	HM002953	NA	NA	HM002899	HM002997	NA	NA	NA	NA	NA
Coracina_atriceps	NA	NA	NA	NA	EU272102	EU272091	EU272118	NA	NA	NA	NA	NA
Coracina_azurea	NA	NA	EF052772	NA	EF052824	EF052796	EU380416	EF052721	NA	NA	NA	NA
Coracina_bicolor	NA	NA	HM002954	NA	HM002926	HM002900	HM002998	NA	NA	NA	NA	NA
Coracina_boyeri	NA	NA	HM002955	NA	HM002927	HM002901	HM002999	NA	NA	NA	NA	NA
Coracina_caeruleogrisea	NA	NA	HM002956	NA	HM002928	HM002902	HM003000	NA	NA	NA	NA	NA
Coracina_caesia	NA	HQ998239.1	EF052773	NA	EF052825	EF052798	HM003001	EF052722	NA	NA	NA	NA
Coracina_caledonica	NA	NA	HM002957	NA	HM002929	HM002903	HM003002	EF052723	NA	NA	NA	NA
Coracina_ceramensis	NA	NA	HM002958	NA	NA	NA	NA	NA	NA	NA	NA	NA
Coracina_cinerea	NA	NA	EF052685	NA	EF052827	EF052800	EU380417	EF052724	NA	NA	NA	NA
Coracina_coerulescens	NA	JQ174540.1	EF052697	NA	EF052770	EF052759	EU380418	EF052749	NA	NA	NA	NA
Coracina_dispar	NA	NA	HM002959	NA	NA	NA	NA	NA	NA	NA	NA	NA
Coracina_dohertyi	NA	NA	HM002960	NA	HM002930	HM002904	HM003003	NA	NA	NA	NA	NA
Coracina_fimbriata	AF197839	AF197840	HM002961	NA	HM002931	HM002905	HM003004	NA	NA	NA	NA	NA
Coracina_graueri	NA	HQ997973.1	HM002962	NA	HM002932	HM002906	HM003005	NA	NA	NA	NA	NA
Coracina_holopolia	NA	NA	EF052775	NA	EF052828	EF052801	NA	EF052725	NA	NA	NA	NA
Coracina_incerta	NA	NA	HM002963	NA	HM002933	HM002907	HM003006	NA	NA	NA	NA	NA
Coracina_ingens	NA	NA	HM002964	NA	NA	NA	NA	NA	NA	NA	NA	NA
Coracina_larvata	NA	NA	NA	NA	EU380492	EU380461	EU380419	NA	NA	NA	NA	NA
Coracina_leucopygia	NA	NA	HM002965	NA	HM002934	HM002908	HM003007	NA	NA	NA	NA	NA
Coracina_lineata	FJ821115	NA	HM002966	JN614648.1	HM002935	HM002909	HM003008	AY056917	NA	NA	AY056988	NA
Coracina_longicauda	NA	NA	HM002967	NA	HM002936	HM002910	HM003009	NA	NA	NA	NA	NA
Coracina_macei	NA	NA	EF052777	NA	EF052830	EU380463	EU380421	EF052726	NA	NA	NA	NA
Coracina_maxima	NA	NA	HM002968	NA	HM002937	HM002911	HM003010	NA	NA	NA	NA	NA
Coracina_mcgregori	NA	NA	EF052686	NA	EF052831	EF052805	EU380422	EF052727	NA	NA	NA	NA
Coracina_melanoptera	JQ864488.1	NA	HM002969	NA	HM002938	HM002912	HM003011	NA	NA	NA	KJ456010.1	NA
Coracina_melaschistos	AF376894	NA	EF052687	NA	EF052832	EF052760	EU380423	EF052702	AY529981	NA	JQ744868.1	JQ744810.1
Coracina_mindanensis	NA	NA	HM002970.1	NA	EU380495	EU380464	EU380424	NA	NA	NA	NA	NA
Coracina_montana	NA	NA	HM002971	NA	HM002939	HM002913	HM003012	NA	NA	NA	NA	NA
Coracina_morio	NA	NA	HM002972	NA	HM002940	HM002914	HM003013	NA	NA	NA	NA	NA
Coracina_newtoni	NA	NA	HM002973	NA	HM002941	HM002915	HM003014	NA	NA	NA	NA	NA
Coracina_novaehollandiae	FJ498992	NA	EF052779	NA	EF052834	EF052808	EU380425	EF052730	NA	AY443128	AY443272	NA
Coracina_ostenta	NA	NA	HM002974	NA	NA	HM002916	HM003015	NA	NA	NA	NA	NA
Coracina_papuensis	FJ499024	JQ174541.1	HM002975	NA	HM002942	HM002917	HM003016	EF052731	NA	NA	NA	NA
Coracina_pectoralis	NA	HQ998220.1	EF052781	NA	EF052836	EF052810	NA	EF052732	NA	NA	NA	NA
Coracina_polioptera	NA	NA	EF052782	NA	EF052837	EF052811	NA	EF052733	NA	NA	NA	NA
Coracina_remota	NA	NA	HM002986	NA	HM002944	HM002919	HM003018	NA	NA	NA	NA	NA
Coracina_salomonis	NA	NA	HM002977	NA	KF690868	KF691061	KF690796	NA	KF690826	NA	NA	KF690897
Coracina_schistacea	NA	NA	HM002978	NA	NA	NA	NA	NA	NA	NA	NA	NA
Coracina_striata	NA	JQ174543.2	HM002979	NA	EU380497	EU380466	EU380427	EF052748	NA	NA	NA	NA
Coracina_sula	NA	NA	HM002981	NA	NA	NA	NA	NA	NA	NA	NA	NA
Coracina_temminckii	NA	NA	HM002982	NA	EU380499	EU380468	EU380429	NA	NA	NA	NA	NA
Coracina_tenuirostris	NA	NA	HM002987	NA	HM002945	HM002920	HM003019	EF052734	NA	NA	NA	NA
Coracina_typica	NA	NA	HM002988	NA	HM002946	HM002921	HM003020	NA	NA	NA	NA	NA
Coracina_welchmani	NA	NA	EF052774	NA	EF052826	EF052799	EU380433	NA	NA	NA	NA	NA
Coracornis_raveni	NA	NA	GQ494106	GQ494141	EU380503	EU380472	EU380434	NA	NA	NA	NA	NA
Corcorax_melanorhamphos	AY064274	NA	AY064747	JN614669	AY064737	EF441214	EF441236	NA	KF690809	AY443129	AY443273	KF690883
Corvinella_corvina	NA	NA	AF407061	NA	NA	NA	NA	NA	NA	AY443131	AY443275	NA
Corvus_albicollis	AY527263	AY527233	JQ023991	JQ024061	NA	NA	JQ024104	NA	NA	NA	NA	NA
Corvus_albus	AY527262	AY527232	JQ023990	JQ024060	NA	JQ023921	JQ024103	NA	NA	NA	NA	NA
Corvus_bennetti	NA	NA	JQ023945	JQ024019	NA	JQ023900	JQ024082	NA	NA	NA	NA	NA
Corvus_brachyrhynchos	AY030112	DQ432866	JQ023966	JQ024039	NA	JQ023920	JQ024102	AF478192	NA	NA	XM_008639387.2	NA
Corvus_capensis	NA	NA	JQ023977	NA	NA	NA	NA	NA	NA	NA	NA	NA
Corvus_caurinus	EF210778	DQ433550	JQ023961	JQ024034	NA	JQ023915	JQ024097	NA	NA	NA	NA	NA
Corvus_corax	JQ994492	DQ432868	JQ023935	NA	JF909609	JQ023891	JQ024073	NA	JF899882	NA	JF909647	JF909817
Corvus_cornix	HE805701.1	GU571350.1	JQ023939	JQ024013	NA	JQ023894	JQ024076	NA	NA	NA	XM_010407125.3	NA
Corvus_corone	AF094613	GQ481632	FJ358017	JQ024010.1	FJ357980	FJ357914	FJ358080	EF052706	NA	AY443132	AY056989	EU737319
Corvus_coronoides	AF197837	AF197838	JQ023953	JQ024027	NA	JQ023908	JQ024090	NA	NA	AY443133	AY443276	NA
Corvus_crassirostris	NA	NA	JQ023927	JQ024002	NA	NA	NA	NA	NA	NA	NA	NA
Corvus_cryptoleucus	AY527265	AY527235	JQ023963	JQ024036	NA	JQ023917	JQ024099	NA	NA	NA	NA	NA
Corvus_culminatus	JQ864492	NA	JQ864448	NA	NA	KJ455008	KJ455760	NA	NA	NA	KJ456011	NA
Corvus_edithae	NA	NA	JQ023986	JQ024056	NA	NA	NA	NA	NA	NA	NA	NA
Corvus_enca	NA	NA	JQ023969	JQ024042	NA	NA	NA	NA	NA	NA	NA	NA
Corvus_florensis	NA	NA	JQ023973	JQ024046	NA	NA	NA	NA	NA	NA	NA	NA
Corvus_frugilegus	Y16885	EF515782	JQ023937	JQ024011	AY395583	NA	NA	NA	NA	NA	NA	NA
Corvus_fuscicapillus	NA	NA	JQ023975	JQ024048	NA	NA	NA	NA	NA	NA	NA	NA
Corvus_hawaiiensis	AY005928	NC_026783.1	JQ023982	NC_026783.1	NA	NA	NA	NA	NA	NA	NA	NA
Corvus_imparatus	NA	NA	JQ023978	NA	NA	NA	NA	NA	NA	NA	NA	NA
Corvus_insularis	NA	NA	JQ023932	JQ024007	NA	JQ023888	JQ024070	NA	NA	NA	NA	NA
Corvus_jamaicensis	NA	NA	JQ023981	JQ024052	NA	NA	NA	NA	NA	NA	NA	NA
Corvus_kubaryi	AY005930	JQ174548	JQ023928	JQ024003	NA	NA	NA	NA	NA	NA	NA	NA
Corvus_leucognaphalus	NA	NA	JQ023929	JQ024004	NA	NA	NA	NA	NA	NA	NA	NA
Corvus_levaillantii	NA	NA	JQ023998	JQ024067	NA	NA	NA	NA	NA	NA	NA	NA
Corvus_macrorhynchos	HE805915.1	GQ481642	JQ023964	JQ024037	NA	JQ023918	JQ024100	NA	NA	NA	NA	KY492658.1
Corvus_meeki	NA	NA	JQ023988	JQ024058	NA	NA	NA	NA	NA	NA	NA	NA
Corvus_mellori	NA	NA	JQ023940	JQ024014	NA	JQ023895	JQ024077	NA	NA	NA	NA	NA
Corvus_minutus	NA	NA	JQ023980	JQ024051	NA	NA	NA	NA	NA	NA	NA	NA
Corvus_moneduloides	NA	NA	JQ023967	JQ024040	NA	NA	NA	NA	NA	NA	NA	NA
Corvus_moriorum	NC031518	NC031518	NC031518	NC031518	NA	NA	NA	NA	NA	NA	NA	NA
Corvus_nasicus	NA	NA	JQ023997	JQ024066	NA	NA	NA	NA	NA	NA	FJ378044	NA
Corvus_orru	FJ499000	NA	JQ023943	JQ024017	NA	JQ023898	JQ024080	NA	NA	AY443134	AY443277	NA
Corvus_ossifragus	HQ535807.1	DQ432874	JQ023960	JQ024033	NA	JQ023914	JQ024096	NA	NA	NA	NA	NA
Corvus_palmarum	NA	NA	JQ023979	JQ024050	NA	JQ023922	JQ024105	NA	NA	NA	NA	NA
Corvus_rhipidurus	NA	NA	JQ023987	JQ024057	NA	NA	NA	NA	NA	NA	NA	NA
Corvus_ruficollis	KY378740.1	NA	JQ023985	JQ024055	NA	NA	NA	NA	NA	NA	NA	NA
Corvus_sinaloae	NA	NA	JQ023962	JQ024035	NA	JQ023916	JQ024098	NA	NA	NA	NA	NA
Corvus_splendens	NC_024607.1	GU326328.1	JQ023965	JQ024038	NA	JQ023919	JQ024101	NA	NA	NA	NA	NA
Corvus_tasmanicus	NA	NA	JQ023942	JQ024016	NA	JQ023897	JQ024079	NA	NA	NA	NA	NA
Corvus_torquatus	NA	NA	JQ023930	JQ024005	NA	NA	NA	NA	NA	NA	NA	NA
Corvus_tristis	NA	NA	JQ023931	JQ024006	NA	NA	NA	NA	NA	NA	NA	NA
Corvus_typicus	NA	NA	JQ023972	JQ024045	NA	NA	NA	NA	NA	NA	NA	NA
Corvus_unicolor	NA	NA	JQ023968	JQ024041	NA	NA	NA	NA	NA	NA	NA	NA
Corvus_validus	NA	NA	JQ023974	JQ024047	NA	NA	NA	NA	NA	NA	NA	NA
Corvus_violaceus	NA	NA	JQ023971	JQ024044	NA	NA	NA	NA	NA	NA	NA	NA
Corvus_woodfordi	NA	NA	JQ023993	JQ024062	NA	JQ023923	JQ024106	NA	NA	NA	NA	NA
Cracticus_argenteus	NA	NA	KC162727	NA	NA	KC162527	KC162650	NA	NA	NA	NA	NA
Cracticus_cassicus	NA	NA	KC162762	NA	NA	KC162542	KC162662	NA	NA	NA	NA	NA
Cracticus_louisiadensis	NA	NA	KC162770	NA	NA	NA	NA	NA	NA	NA	NA	NA
Cracticus_mentalis	NA	NA	KC162776	NA	NA	KC162556	KC162675	NA	NA	NA	NA	NA
Cracticus_nigrogularis	FJ499007	NA	JQ744642	NA	JQ744700	JQ744741	JQ744993	JQ744790	JQ744727	NA	JQ744890	JQ744844
Cracticus_quoyi	AY443248	NA	JN003750	NA	NA	JN015125	JN003790	NA	NA	AY443135	AY443278	NA
Cracticus_torquatus	NA	NA	KC162792	NA	NA	KC162594	KC162702	NA	NA	NA	NA	NA
Crypsirina_temia	AY395618	NA	KY495243.1	KY492617.1	NA	NA	NA	NA	NA	NA	NA	NA
Cyanocitta_cristata	X74258	DQ434558	DQ912604	KY492618.1	AY395585	NA	NA	NA	NA	AY443137	AY443280	FJ598306
Cyanocitta_stelleri	AY030113	DQ432878	AY030139	AY030159	NA	NA	NA	NA	NA	NA	NA	NA
Cyanocorax_affinis	GU144870	JQ174599.1	GU144827	NA	NA	NA	NA	NA	NA	NA	NA	GU144913
Cyanocorax_beecheii	GU144896	NA	GU144851	NA	NA	NA	NA	NA	NA	NA	NA	NA
Cyanocorax_caeruleus	GU144878	NA	GU144835	NA	NA	NA	NA	NA	NA	NA	NA	NA
Cyanocorax_cayanus	GU144857	JQ174600.1	DQ912614	NA	NA	NA	NA	NA	NA	NA	NA	GU144911
Cyanocorax_chrysops	U77334	FJ027477	DQ912609	NA	AY395586	NA	NA	NA	NA	NA	NA	FJ598303
Cyanocorax_cristatellus	GU144885	NA	GU144840	NA	NA	NA	NA	NA	NA	NA	NA	GU144917
Cyanocorax_cyanomelas	GU144862	FJ027480	GU144818	NA	NA	NA	NA	NA	NA	NA	NA	GU144912
Cyanocorax_cyanopogon	GU144877	JN801615.1	GU144834	NA	NA	NA	NA	NA	NA	NA	NA	GU144915
Cyanocorax_dickeyi	GU144887	NA	DQ912611	NA	NA	NA	NA	NA	NA	NA	NA	GU144918
Cyanocorax_heilprini	GU144875	NA	GU144832	NA	NA	NA	NA	NA	NA	NA	NA	NA
Cyanocorax_melanocyaneus	GU144897	NA	DQ912612	KY492619.1	NA	NA	NA	NA	NA	NA	NA	GU144921
Cyanocorax_morio	DQ912594	EU442303	DQ912608	KY492631.1	NA	NA	NA	NA	NA	NA	NA	FJ598304
Cyanocorax_mystacalis	GU144874	NA	GU144831	NA	NA	NA	NA	NA	NA	NA	NA	GU144914
Cyanocorax_sanblasianus	GU144894	NA	GU144850	NA	NA	NA	NA	NA	NA	NA	NA	NA
Cyanocorax_violaceus	GU144882	NA	GU144838	NA	NA	NA	NA	NA	NA	NA	NA	GU144916
Cyanocorax_yncas	GU144888	DQ433558	DQ912610	NA	NA	KJ455012.1	KJ455765.1	NA	NA	NA	KJ456016.1	GU144919
Cyanocorax_yucatanicus	GU144892	HM208658.1	DQ912613	NA	NA	NA	NA	NA	NA	NA	NA	GU144920
Cyanolanius_madagascarinus	JQ239206.1	JQ239292.1	JQ713446	JQ239262.1	JQ713477	JQ713414	JQ713505	JQ713362	JQ713389	NA	JQ239176.1	JQ744824.1
Cyanolyca_argentigula	NA	NA	FJ598181	NA	NA	NA	NA	NA	NA	NA	NA	FJ598299
Cyanolyca_armillata	NA	NA	FJ598160	NA	NA	NA	NA	NA	NA	NA	NA	FJ598285
Cyanolyca_cucullata	NA	JQ174607.1	FJ598175	NA	NA	NA	NA	NA	NA	NA	NA	FJ598294
Cyanolyca_mirabilis	DQ912592	NA	DQ912606	NA	NA	NA	NA	NA	NA	NA	NA	FJ598296
Cyanolyca_nana	NA	NA	FJ598177	NA	NA	NA	NA	NA	NA	NA	NA	NA
Cyanolyca_pulchra	NA	NA	FJ598176	NA	NA	NA	NA	NA	NA	NA	NA	FJ598295
Cyanolyca_pumilo	NA	NA	FJ598178	NA	NA	NA	NA	NA	NA	NA	NA	FJ598297
Cyanolyca_turcosa	NA	NA	FJ598169	NA	NA	NA	NA	NA	NA	NA	NA	FJ598289
Cyanolyca_viridicyanus	U77333	NA	DQ912605	KY492620.1	NA	NA	NA	NA	NA	NA	NA	FJ598280
Cyanopica_cooki	AY701181	NA	NA	NA	NA	NA	NA	NA	NA	NA	NA	NA
Cyanopica_cyanus	AY701179	GQ481688	JQ393285	KT934323.1	AY395587	NA	NA	NA	JQ393806.1	NA	NA	JQ393417.1
Cyclarhis_gujanensis	AF081958	FJ027487	JN614715	JN614665	EU380504	EU380473	EU380435	NA	NA	NA	JQ239177.1	NA
Cyclarhis_nigrirostris	NA	NA	KM115218	NA	NA	NA	NA	NA	NA	NA	NA	NA
Daphoenositta_chrysoptera	FJ821117	NA	NA	NA	KF690851	KF691044	NA	NA	KF690811	AY443138	AY443281	KF690884
Dendrocitta_cinerascens	KY492611.1	NA	KY495248.1	KY492622.1	NA	NA	NA	NA	NA	NA	NA	KY492663.1
Dendrocitta_formosae	DQ912600	NA	DQ912617	KY492623.1	NA	NA	NA	NA	NA	NA	NA	FJ598307
Dendrocitta_frontalis	JQ864495	NA	JQ864452	KY492624.1	KJ454789	KJ455016	KJ455770	NA	NA	NA	KJ456021	NA
Dendrocitta_vagabunda	JQ864496	KC439311	JQ864453	NA	KJ454790	NA	NA	NA	NA	NA	NA	NA
Dicrurus_adsimilis	EF449740	JQ174689	EF449644	NA	EF449724	NA	NA	AY056920	NA	AY443140	AY056991	HQ996891
Dicrurus_aeneus	EF449759	NA	EF449663	NA	EF449726	KJ455023.1	KJ455775.1	EF449702	NA	NA	NA	KX134277.1
Dicrurus_aldabranus	EF449761	NA	EF449666	NA	EF449728	NA	NA	EF449695	NA	NA	NA	NA
Dicrurus_annectans	EF449767	NA	EF449672	NA	EF449718	KJ455024.1	KJ455776.1	EF449700	NA	NA	NA	NA
Dicrurus_atripennis	EF449766	NA	EF449671	NA	EF449719	NA	NA	EF449698	NA	NA	NA	KX134283.1
Dicrurus_balicassius	EF449768	KC354909.1	EF449674	NA	EF449725	NA	NA	EF449701	NA	NA	NA	KX134199.1
Dicrurus_bracteatus	FJ821118	NA	EF052784	NA	FJ821084	EF052813	EU272113	EF052735	NA	NA	FJ821049	KX134275.1
Dicrurus_caerulescens	JQ864499	NA	NA	NA	NA	KJ455025	NA	NA	NA	NA	NA	NA
Dicrurus_forficatus	EF449763	NA	JX624411	NA	JX624478	JX624646	JX624605	EF449676	JX624681	NA	NA	JX624562
Dicrurus_fuscipennis	EF449752	NA	EF449657	NA	EF449737	NA	NA	EF449707	NA	NA	NA	NA
Dicrurus_hottentottus	EF113121	EF422250	GQ145384	GQ145422	EF449731	NA	KJ455777.1	EF449688	GQ145351	AY443141	AY443283	GQ145460
Dicrurus_leucophaeus	EF449769	JQ174694	EF449675	NA	EF449727	EU726204	EU726222	EF449699	NA	NA	NA	KX134280.1
Dicrurus_ludwigii	EF449743	NA	EF449647	NA	EF449730	NA	KF690792.1	EF449679	NA	NA	NA	KX134276.1
Dicrurus_macrocercus	GU253469	JQ174696.2	EF449652	NA	EF449733	KJ455026.1	GU253661	EF449685	NA	NA	KJ456026.1	KX134203.1
Dicrurus_megarhynchus	EF449770	JQ174699.1	EF449673	NA	EF449711	NA	NA	EF449696	NA	NA	NA	NA
Dicrurus_modestus	EF449754	NA	EF449659	NA	EF449734	NA	NA	EF449693	NA	NA	NA	KX134274.1
Dicrurus_paradiseus	AF096473	NA	EF449661	NA	EF449735	DQ406660	KJ455778.1	EF052714	AY529984	NA	KJ456027.1	KX134278.1
Dicrurus_remifer	EF449764	JQ174700.1	EF449669	JN614668.1	EF449717	NA	JN614620.1	EF449692	NA	NA	KJ456028.1	KX134279.1
Dicrurus_waldenii	EF449762	NA	EF449667	NA	EF449709	NA	NA	EF449694	NA	NA	NA	NA
Diphyllodes_magnificus	EF592218	NA	EF592272	NA	NA	GQ334318	GQ334283	NA	NA	NA	NA	NA
Diphyllodes_respublica	U15200	AF197830	NA	NA	NA	GQ334319	GQ334284	NA	NA	NA	NA	NA
Drepanornis_albertisi	JN614893	NA	JN614720	JN614670	AY064735	JN614845	JN614622	NA	NA	NA	AY037850	NA
Drepanornis_bruijnii	GQ334246	NA	NA	NA	NA	GQ334317	GQ334282	NA	NA	NA	NA	NA
Dryoscopus_cubla	NA	JQ174726	AY529952	NA	AY529917	JQ744742	JQ744953	JQ744767	AY529985	AY443142	AY443284	JQ744802
Dryoscopus_gambensis	JQ239208.1	JQ239294.1	AY529953	AF076296	AY529918	DQ406664	JQ744954	JQ744768	AY529986	NA	JQ744859	JQ744803
Dyaphorophyia_castanea	NA	JQ175902.2	JQ744995	NA	JQ744701	JQ744744	JQ744945	JQ744763	JQ744709	DQ376521	DQ376531	JQ744829
Dyaphorophyia_chalybea	NA	NA	AY529954	NA	AY529919	DQ406666	JQ744963	JQ744773	AY529987	NA	JQ744866	JQ744836
Dyaphorophyia_concreta	NA	NA	EU236640	JX259253.1	EU236614	NA	NA	NA	EU236600	NA	NA	NA
Dyaphorophyia_jamesoni	NA	NA	JQ744643	NA	JQ744703	JQ744745	JQ744988	JQ744785	JQ744723	NA	JQ744885	JQ744839
Dyaphorophyia_tonsa	NA	JQ175906.1	EU236630	NA	EU236612	NA	NA	NA	EU236598	NA	NA	NA
Epimachus_fastuosus	X74253	NA	NA	NA	NA	GQ334315	GQ334280	NA	NA	NA	NA	NA
Epimachus_meyeri	U15206	NA	NA	NA	NA	GQ334316	GQ334281	NA	NA	NA	NA	NA
Erpornis_zantholeuca	JN827015	NA	JQ864460	JN826750	KJ454801	KJ455035	KJ455786	NA	JN825991	NA	NA	JN826246
Eulacestoma_nigropectus	FJ821120	NA	EF592278	NA	KF690876	KF691069	KF690804	KF679234	KF690834	NA	FJ821051	KF690904
Eurocephalus_anguitimens	NA	NA	AF407059	NA	NA	NA	NA	NA	NA	NA	NA	NA
Euryceros_prevostii	JQ239209.1	JQ239295.1	JQ713447	JQ239265.1	NA	JQ713415	JQ713506	JQ713363	JQ713390	NA	JQ239178.1	NA
Falculea_palliata	JQ239210.1	JQ239296.1	JQ713448	JQ239266.1	NA	JQ713416	JQ713507	JQ713364	NA	NA	JQ239179.1	NA
Falcunculus_frontatus	FJ821121	NA	JN614714	JN614663	KF690852	KF691045	KF690781	KF679214	KF690812	AY443146	AY443287	KF690886
Finschia_novaeseelandiae	NA	NA	HM159172	NA	JQ065728	NA	NA	HM159205	NA	NA	JQ065727	NA
Garrulus_glandarius	AB242559	GQ481963	JQ023994	JQ024063	KJ454811	NA	KJ455799	NA	NA	NA	NA	KU719453.1
Garrulus_lanceolatus	JQ864504	NA	JQ864462	NA	NA	KJ455044	NA	NA	NA	NA	NA	NA
Garrulus_lidthi	U86035	AB843527.1	NA	NA	AY395588	NA	NA	NA	NA	NA	NA	NA
Grallina_bruijni	NA	NA	KF281102	KF281038	NA	NA	NA	NA	NA	NA	NA	NA
Grallina_cyanoleuca	AY443249	JN801449.1	KF281103	KF281039	DQ084101	NA	NA	NA	KP070251	AY443152	AY443288	KP070460
Gymnorhina_tibicen	AF197867	JN801451	JQ744644	JN614652	KF690874	KF691067	KF690802	KF679232	KF690832	AY443153	AY443289	KF690903
Gymnorhinus_cyanocephalus	AY030115	DQ433677	DQ912615	AY030161.1	AY395589	NA	NA	NA	NA	NA	NA	FJ598301
Hemipus_hirundinaceus	JQ864505	NA	NA	NA	NA	NA	NA	NA	NA	DQ376517	DQ376527	NA
Hemipus_picatus	NA	NA	DQ411309	NA	DQ406637	DQ406647	JQ744973	EF052710	JQ744714	NA	JQ744879	JQ744815
Hylophilus_aurantiifrons	NA	NA	KM115220	NA	NA	NA	NA	NA	NA	NA	NA	NA
Hylophilus_brunneiceps	NA	NA	KM115223	NA	NA	NA	NA	NA	NA	NA	NA	NA
Hylophilus_decurtatus	NA	JQ175086	FJ176018	NA	NA	NA	NA	NA	NA	NA	NA	NA
Hylophilus_flavipes	NA	NA	KM115237	NA	NA	NA	NA	NA	NA	NA	NA	NA
Hylophilus_hypoxanthus	NA	NA	JQ445480	NA	NA	NA	NA	NA	NA	NA	NA	NA
Hylophilus_muscicapinus	NA	JQ175087	JQ445473	NA	NA	NA	NA	NA	NA	NA	NA	NA
Hylophilus_ochraceiceps	FJ899419	JN801734	JQ445501	AY030155	EU272100	EU272087	EU272109	NA	NA	NA	KC668198	NA
Hylophilus_olivaceus	NA	NA	KM115263	NA	NA	NA	NA	NA	NA	NA	NA	NA
Hylophilus_pectoralis	NA	JQ175092	KM115265	NA	NA	NA	NA	NA	NA	NA	NA	NA
Hylophilus_poicilotis	NA	NA	KM115268	NA	NA	NA	NA	NA	NA	AY443156	AY443291	NA
Hylophilus_sclateri	NA	JQ175094	KM115269	NA	NA	NA	NA	NA	NA	NA	NA	NA
Hylophilus_semibrunneus	NA	NA	KM115271	NA	NA	NA	NA	NA	NA	NA	NA	NA
Hylophilus_semicinereus	NA	JN801735	KM115272	NA	NA	NA	NA	NA	NA	NA	NA	NA
Hylophilus_thoracicus	NA	JQ175096	KM115274	NA	NA	NA	NA	NA	NA	NA	NA	NA
Hypositta_corallirostris	JQ239211.1	JQ239297.1	JQ713449	JQ239267.1	JQ713478	JQ713417	JQ713508	JQ713365	JQ713391	NA	JQ239180.1	NA
Hypothymis_azurea	JQ885694	KC354930.1	JQ885779	JQ885847	EF052768	JQ885767	EU726223	EF052747	KP070226.1	NA	NA	KP070558
Hypothymis_coelestis	JQ885692	NA	JQ885781	JQ885850	NA	JQ885766	NA	NA	KP070218.1	NA	NA	KP070513.1
Hypothymis_helenae	JQ885693	JQ175125	JQ885782	JQ885851	KP070400	JQ885769	NA	NA	KP070134	NA	NA	KP070455
Hypothymis_puella	JQ885691	NA	JQ885780	JQ885849	NA	JQ885765	NA	NA	NA	NA	NA	NA
Ifrita_kowaldi	FJ821123	NA	EF592280	KP069824	KF690877	KF691070	KF690805	KF679235	KF690835	NA	FJ821054	KF690905
Lalage_atrovirens	NA	NA	HM002989	NA	HM002947	HM002922	HM003021	NA	NA	NA	NA	NA
Lalage_leucomela	FJ821124	FJ473221	EF052785	NA	FJ821088	EF052814	EU380438	EF052736	NA	AY443159	AY443292	NA
Lalage_leucopyga	NA	NA	HM002990	NA	HM002948	HM002923	HM003022	NA	NA	NA	NA	NA
Lalage_leucopygialis	NA	NA	HM002991	NA	EU380507	EU380477	EU380439	NA	NA	NA	NA	NA
Lalage_maculosa	FJ487747	FJ473137	HM002992	NA	NA	NA	NA	NA	NA	NA	NA	NA
Lalage_melanoleuca	NA	NA	HM002993	NA	EU273403	EU273381	EU273361	NA	NA	NA	NA	NA
Lalage_nigra	FJ487823	FJ473202	EF052786	NA	EF052841	EF052815	EU380440	EF052737	NA	NA	NA	NA
Lalage_sharpei	NA	NA	HM002994	NA	NA	NA	NA	NA	NA	NA	NA	NA
Lalage_sueurii	FJ487844.1	FJ473220.1	HM002995	NA	HM002949	HM002924	HM003023	EF052738.1	NA	NA	NA	NA
Lalage_tricolor	NA	NA	EF052787	NA	EF052842	EF052816	EU380441	NA	NA	NA	NA	NA
Lamprolia_victoriae	KP036722	NA	KP069621	KP069803	EU726215	EU726207	EU726225	NA	KP070190	NA	NA	KP070421
Laniarius_aethiopicus	EF635022	NA	AY529955	NA	AY529920	JQ744748	JQ744969	JQ744776	AY529988	NA	JQ744871	JQ744811
Laniarius_atrococcineus	NA	NA	EU328388	NA	NA	NA	NA	NA	NA	NA	NA	NA
Laniarius_atroflavus	NA	NA	EU328365	NA	NA	NA	NA	NA	NA	NA	NA	NA
Laniarius_barbarus	M62560	NA	AY529956	NA	AY529921	DQ406656	JQ744950	EF052705	AY529989	NA	JQ744855	JQ744798
Laniarius_bicolor	NA	NA	EU328375	NA	NA	NA	NA	NA	NA	NA	NA	NA
Laniarius_erlangeri	NA	NA	EU328368	NA	NA	NA	NA	NA	NA	NA	NA	NA
Laniarius_erythrogaster	NA	NA	EU328381	NA	NA	NA	NA	NA	NA	NA	NA	NA
Laniarius_ferrugineus	NA	NA	EU328376	NA	NA	NA	NA	NA	NA	NA	NA	NA
Laniarius_fuelleborni	NA	NA	HM119469	NA	NA	NA	NA	NA	NA	NA	NA	NA
Laniarius_funebris	NA	NA	AY529957	NA	AY529922	JQ744750	JQ744951	JQ744765	AY529990	NA	JQ744856	JQ744799
Laniarius_leucorhynchus	NA	JQ175207.1	HM119484.1	NA	NA	NA	NA	NA	NA	NA	NA	NA
Laniarius_luehderi	M62561	JQ239298.1	AY529958	JQ239268.1	AY529923	JQ744751	JQ744952	JQ744766	AY529991	NA	JQ744857	JQ744800
Laniarius_major	NA	NA	EU328380.1	NA	NA	NA	NA	NA	NA	NA	NA	NA
Laniarius_mufumbiri	NA	NA	EU328360	NA	NA	NA	NA	NA	NA	NA	NA	NA
Laniarius_poensis	NA	NA	HM119449	NA	NA	NA	NA	NA	NA	NA	NA	NA
Laniarius_ruficeps	M62557	NA	EU328378	NA	NA	NA	NA	NA	NA	NA	NA	NA
Laniarius_sublacteus	NA	NA	EU328362	NA	NA	NA	NA	NA	NA	NA	NA	NA
Laniarius_turatii	M62559	NA	EU328385	NA	NA	NA	NA	NA	NA	NA	NA	NA
Laniarius_willardi	NA	NA	HM119437.1	NA	NA	NA	NA	NA	NA	NA	NA	NA
Lanioturdus_torquatus	NA	NA	AY529959	NA	AY529924	JQ744752	JQ744974	JQ744780	AY529992	AY799838	AY799819	JQ744834
Lanius_bucephalus	EF621583	EF621607	NA	NA	NA	NA	NA	NA	NA	NA	NA	NA
Lanius_cabanisi	GU253470	NA	NA	NA	NA	NA	GU253662	NA	NA	NA	NA	NA
Lanius_collaris	EF635018.1	NA	NA	NA	NA	NA	EF637074.1	NA	NA	NA	NA	HQ996873.1
Lanius_humeralis	GU253471.1	NA	NA	NA	NA	NA	NA	NA	NA	NA	NA	HQ996875.1
Lanius_collurio	EU167000	EF621614	EU166959	AF076302	AY228328	NA	DQ881748	NA	NA	NA	AY228042	HQ996886.1
Lanius_collurioides	NA	JQ175213.1	NA	NA	NA	NA	NA	NA	NA	NA	NA	NA
Lanius_cristatus	DQ119529	GQ482014	EF052694	NC_028333.1	EF052767	EF052756	NA	EF052746	NA	NA	NA	HQ996890.1
Lanius_dorsalis	GU253474	NA	NA	NA	HQ996785	NA	GU253683	NA	NA	NA	NA	HQ996881
Lanius_excubitor	GU253504	JQ239299	JN614723	JN614673	JN614750	JN614848	JN614625	NA	JQ239330	AY443160	AY443293	HQ996882
Lanius_excubitoroides	GU253548	NA	NA	NA	NA	NA	GU253689	NA	NA	NA	NA	NA
Lanius_isabellinus	EF621588	GQ482019	NA	NA	HQ996793	NA	EF637071.1	NA	NA	NA	NA	HQ996887
Lanius_ludovicianus	AY030105	AY666394.1	AY030126	AY030152	HQ996783	NA	GU253678	AY056930	NA	NA	AY057000	HQ996880
Lanius_mackinnoni	GU253558	NA	NA	NA	HQ996790	NA	GU253687	NA	NA	NA	NA	HQ996868
Lanius_marwitzi	NA	NA	JQ023926	JQ024001	HQ996802	NA	NA	NA	NA	NA	NA	HQ996876
Lanius_meridionalis	GU253530	KU722512.1	NA	NA	EF635037	NA	GU253679	NA	NA	NA	NA	NA
Lanius_minor	GU253559	GQ482024	NA	NA	EF635055	NA	GU253688	NA	NA	NA	NA	NA
Lanius_newtoni	NA	NA	NA	NA	HQ996784	NA	NA	NA	NA	NA	NA	HQ996866
Lanius_nubicus	EF635021	KT803692.1	NA	NA	EF635056	NA	GU253690	NA	NA	NA	NA	NA
Lanius_pallidirostris	GU253540	NA	NA	NA	NA	NA	GU253667	NA	NA	NA	NA	NA
Lanius_phoenicuroides	EF635031	NA	NA	NA	EF635049	NA	EF637070	NA	NA	NA	NA	NA
Lanius_schach	JQ864507	EF621617	JQ864464	NC_030604.1	NA	NA	GU253684	NA	NA	NA	NA	NA
Lanius_senator	EF635036	JQ175218	AF407060	NA	HQ996787	NA	EF637080	NA	NA	NA	NA	HQ996883
Lanius_somalicus	GU253562	NA	NA	NA	NA	NA	GU253682	NA	NA	NA	NA	NA
Lanius_souzae	NA	NA	NA	NA	HQ996805	NA	NA	NA	NA	NA	NA	HQ996878
Lanius_sphenocercus	GU253565	NA	KU884610.1	KU884610.1	NA	NA	GU253681	NA	NA	NA	NA	NA
Lanius_tephronotus	JQ864508	EF621598	JQ864465	NC_021105.1	HQ996794	KJ455066	KJ455820	NA	NA	NA	KJ456065	HQ996888
Lanius_tigrinus	EF621582	GQ482025	NA	NA	NA	NA	NA	NA	NA	NA	NA	NA
Lanius_validirostris	NA	NA	NA	NA	HQ996789	NA	NA	NA	NA	NA	NA	HQ996884
Lanius_vittatus	JQ864509	NA	JQ864466	NA	NA	KJ455067	KJ455821	NA	NA	NA	KJ456066	NA
Leptopterus_chabert	JQ239215.1	JQ239300.1	JQ713450	JQ239271.1	JQ713479	JQ713418	JQ713509	JQ713366	JQ713392	NA	JQ239182.1	NA
Lobotos_oriolinus	NA	NA	HM002996	NA	HM002950	HM002925	HM003024	NA	NA	NA	NA	NA
Lophorina_superba	U25733	NA	NA	NA	NA	GQ334311	GQ334276	NA	NA	NA	NA	NA
Lycocorax_pyrrhopterus	GQ334221	NA	NA	NA	NA	GQ334294	GQ334259	NA	NA	NA	NA	NA
Machaerirhynchus_flaviventer	KP036686	NA	DQ084072	KP069804	DQ084099	KP069988	KF690784	KF679216	KF690815	NA	FJ821057	KF690888
Machaerirhynchus_nigripectus	KP036741	NA	KP069750	KP069828	KP070361	KP069930	JQ744975	JQ744781	JQ744715	NA	NA	JQ744816
Malaconotus_alius	NA	NA	AY701507	NA	AY701506	NA	NA	NA	NA	NA	NA	NA
Malaconotus_blanchoti	NA	NA	AY529961	NA	AY529926	DQ406651	JQ744948	EF052711	AY529994	NA	JQ744853	JQ744796
Malurus	KJ909199	KJ909199	KJ909199	KJ909199	EU739983	EF441219	EF441241	AY056931	EU739272	AY443162	AY057001	FJ422094
Manucodia_ater	GQ334222	NA	NA	NA	EU726218	EU726210	EU726228	NA	NA	AY443163	AY443295	NA
Manucodia_chalybatus	GQ334224	NA	NA	NA	NA	GQ334296	GQ334261	NA	NA	AY443164	AY443296	NA
Manucodia_comrii	U15207	AF197827	NA	NA	NA	NA	NA	NA	NA	NA	NA	NA
Manucodia_jobiensis	GQ334223	NA	NA	NA	NA	GQ334295	GQ334260	NA	NA	NA	NA	NA
Mayrornis_lessoni	KP036699	NA	KP069733	KP069887	KP070322	KP069927	NA	NA	KP070244	NA	NA	KP070496
Mayrornis_schistaceus	KP036661	NA	KP069741	NA	NA	NA	NA	NA	NA	NA	NA	NA
Mayrornis_versicolor	KP036721	NA	KP069729	KP069833	KP070340	KP070091	NA	NA	KP070214	NA	NA	KP070459
Megabyas_flammulatus	NA	NA	AY529962	NA	AY529927	DQ406652	JQ744981	EF052712	AY529995	NA	JQ744882	JQ744822
Melampitta_gigantea	AY443252	NA	EF592281	NA	NA	NA	NA	NA	NA	AY443165	AY443297	NA
Melampitta_lugubris	KP036773	NA	KP069651	KP069917	EU726213	EU726203	EU726221	NA	KP070105	AY443166	AY443298	KP070464
Melanocharis	NA	NA	NA	NA	KF690878	KF691071	KF690806	KF679236	KF690836	AY443167	AY057002	KF690906
Menura	NC_007883	NC_007883	NC_007883	NC_007883	EU739986	EF441220	EF441242	AY056934	NA	AY443171	AF295191	EU737401
Metabolus_rugensis	NA	NA	DQ084095	NA	NA	NA	NA	NA	NA	NA	NA	NA
Mohoua_albicilla	FJ821127.1	NA	HM159171.1	JN614650.1	KF690882	KF691075	JN614601.1	HM159212	KF690839	NA	FJ821058	NA
Mohoua_ochrocephala	NA	NA	HM159169	NA	JQ065732	NA	NA	HM159211	NA	NA	JQ065731	NA
Monarcha_castaneiventris	KP036709	NA	KP069734	KP069849	KP070304	KP070082	KF690795	NA	KP070177	NA	NA	KP070516
Monarcha_cinerascens	KP036811	NA	DQ084087	KP069786	DQ084114	KP070079	NA	NA	KP070170	NA	NA	KP070545
Monarcha_erythrostictus	NA	NA	KP069682	NA	NA	NA	NA	NA	NA	NA	NA	KP070482
Monarcha_frater	KP036774	NA	DQ084082	KP069822	DQ084109	KP069940	NA	NA	KP070176	NA	NA	KP070538
Monarcha_godeffroyi	NA	NA	DQ084088	NA	NA	NA	NA	NA	NA	NA	NA	NA
Monarcha_melanopsis	KP036727	NA	DQ084083	KP069839	DQ084110	KP069936	EU272114	NA	KP070228.1	NA	FJ821059	KP070571
Monarcha_richardsii	KP036678	NA	KP069660	KP069831	KP070357	KP070084	NA	NA	KP070232	NA	NA	KP070582
Monarcha_takatsukasae	KP036688	NA	KP069721	KP069892	KP070281	KP070063	NA	NA	KP070115	NA	NA	KP070541
Myiagra_albiventris	KP036636	NA	KP069635	KF281005	KP070370	NA	NA	NA	NA	NA	NA	NA
Myiagra_alecto	KP036823	JQ175427.1	KP069634	KP069759	KP070285	KP069953	NA	NA	KP070194	NA	FJ821060	KP070518
Myiagra_atra	KP036698	NA	KP069610	KF281010	NA	NA	NA	NA	NA	NA	NA	NA
Myiagra_azureocapilla	KP036732.1	NA	KF281064.1	KF281012.1	NA	NA	NA	NA	KP070123.1	NA	NA	KP070566.1
Myiagra_castaneigularis	KP036826.1	NA	NA	NA	NA	NA	NA	NA	KP070195.1	NA	NA	KP070502.1
Myiagra_caledonica	KP036645	NA	KP069748	KP069896	KP070391	KP070081	NA	NA	KP070166	NA	NA	KP070549
Myiagra_cervinicauda	KP036667	NA	KP069705	KP069877	KP070275	KP069972	NA	NA	KP070125	NA	NA	KP070562
Myiagra_cyanoleuca	KP036827	NA	KP069605	KP069767	KP070328	KP069934	NA	NA	KP070119	NA	NA	KP070534
Myiagra_erythrops	NA	NA	KP069675	KP069816	KP070278	KP070041	NA	NA	KP070137	NA	NA	KP070465
Myiagra_ferrocyanea	KP036692	NA	KP069600	KP069888	KP070323	KP070074	NA	NA	KP070221	NA	NA	KP070521
Myiagra_freycineti	KP036730	NA	KP069689	KF281025	NA	NA	NA	NA	NA	NA	NA	NA
Myiagra_galeata	NA	NA	KF281078	KF281022	NA	NA	NA	NA	NA	NA	NA	NA
Myiagra_hebetior	KP036713	JQ175430	KP069726	KP069812	KP070414	KP069959	NA	NA	KP070160	NA	NA	KP070593
Myiagra_inquieta	KP036755	NA	KP069743	KP069798	KP070317	KP069967	NA	NA	KP070188	NA	NA	KP070424
Myiagra_nana	KP036653	NA	KP069648	KP069902	KP070398	KP069976	NA	NA	KP070200	NA	NA	KP070590
Myiagra_oceanica	KP036768	NA	KP069691	NA	KP070384	NA	NA	NA	NA	NA	NA	NA
Myiagra_pluto	KP036687	NA	KP069710	KF281026	KP070404	NA	NA	NA	NA	NA	NA	NA
Myiagra_rubecula	KP036797	NA	KP069685	KP069850	KP070266	KP070062	NA	NA	KP070230	NA	NA	KP070575
Myiagra_ruficollis	KP036790	NA	KP069611	KP069821	KP070319	KP070008	NA	NA	KP070151	NA	NA	KP070479
Myiagra_vanikorensis	KP036651	NA	KP069644	KP069864	KP070386	KP069983	NA	NA	KP070185	NA	NA	KP070441
Mystacornis_crossleyi	JX236395.1	JQ239301.1	JQ713451	JQ239272.1	JQ713480	JQ713419	JQ713510	JQ713367	JQ713393	NA	JQ239183.1	NA
Neolalage_banksiana	KP036654	NA	KP069678	NA	KP070330	KP070087	NA	NA	KP070181	NA	NA	KP070543
Newtonia_amphichroa	NA	NA	JQ713452	NA	JQ713481	JQ713426	JQ713516	JQ713373	JQ713397	NA	NA	NA
Newtonia_archboldi	NA	NA	JQ713456	NA	NA	JQ713423	JQ713514	JQ713368	NA	NA	NA	NA
Newtonia_brunneicauda	JQ239217.1	JQ239302.1	JQ713458	JQ239273.1	JQ713487	JQ713425	JQ713515	JQ713374	NA	NA	JQ239184.1	NA
Newtonia_fanovanae	NA	NA	JQ713459	NA	NA	NA	NA	NA	NA	NA	NA	NA
Nilaus_afer	NA	NA	AY529963	NA	AY529928	DQ406638	JQ744971	JQ744778	AY529996	NA	JQ744873	JQ744813
Nucifraga_caryocatactes	U86041	GQ482243	JQ864467.1	JQ024064.1	AY395590	KJ455095.1	KJ455846.1	NA	NA	NA	KJ456090.1	KY492667.1
Nucifraga_columbiana	KF509923	KF509923	KF509923	KF509923	NA	NA	NA	NA	NA	NA	NA	NA
Nucifraga_multipunctata	JQ864510	NA	JQ864468	NA	NA	KJ455096	NA	NA	NA	NA	NA	NA
Oreocharis_arfaki	NA	NA	NA	NA	KF690879	KF691072	KF690807	KF679237	KF690837	NA	NA	KF690907
Oreoica_gutturalis	AY443255	NA	JN614699	JN614649	KF690853	KF691046	KF690782	KF679215	KF690813	AY443183	AY443307	NA
Oriolia_bernieri	JQ239218.1	JQ239303.1	JQ713460	JQ239274.1	JQ713488	JQ713428	JQ713518	JQ713375	NA	NA	JQ239185.1	NA
Oriolus_albiloris	NA	NA	GQ901778	GQ901749	NA	GQ901805	GQ901723	NA	NA	NA	NA	NA
Oriolus_auratus	NA	NA	GQ901771	GQ901742	NA	GQ901799	GQ901717	NA	NA	NA	NA	NA
Oriolus_bouroensis	NA	NA	GQ901780	GQ901751	NA	NA	NA	NA	NA	NA	NA	NA
Oriolus_brachyrhynchus	NA	JQ175620.1	GQ901762	GQ901733	NA	GQ901791	GQ901709	NA	NA	NA	NA	NA
Oriolus_chinensis	NC_020424.1	NC_020424.1	GQ901769	GQ901740	NA	GQ901798	GQ901716	NA	NA	NA	NA	NA
Oriolus_chlorocephalus	NA	NA	GQ901772	GQ901743	NA	GQ901800	GQ901718	NA	NA	NA	NA	NA
Oriolus_crassirostris	NA	NA	KP726928	NA	NA	NA	NA	NA	NA	NA	NA	NA
Oriolus_cruentus	NA	NA	GQ901763	GQ901734	NA	GQ901792	GQ901710	NA	NA	DQ376513	DQ376523	NA
Oriolus_decipiens	NA	NA	KP726930	NA	NA	NA	NA	NA	NA	NA	NA	NA
Oriolus_flavocinctus	JN614880	NA	GQ901758	GQ901728	FJ821096	EF441221	EF441243	NA	NA	NA	FJ821063	NA
Oriolus_forsteni	NA	NA	GQ901779	GQ901750	NA	NA	NA	NA	NA	NA	NA	NA
Oriolus_hosii	NA	NA	GQ901783	GQ901754	NA	NA	NA	NA	NA	NA	NA	NA
Oriolus_isabellae	NA	NA	GQ901784	GQ901755	NA	GQ901807	GQ901725	NA	NA	NA	NA	NA
Oriolus_kundoo	NA	NA	GQ901787	NA	NA	GQ901809	GQ901727	NA	NA	NA	NA	NA
Oriolus_larvatus	JQ239219.1	JQ239304	GQ901767	GQ901738	NA	GQ901796	GQ901714	AY056941	JQ239335	AY443184	AY057011	NA
Oriolus_melanotis	NA	NA	GQ901781	GQ901752	NA	NA	NA	NA	NA	NA	NA	NA
Oriolus_mellianus	NA	NA	KP726929	NA	NA	GQ901810	NA	NA	NA	NA	NA	NA
Oriolus_monacha	NA	NA	GQ901774	GQ901745	NA	GQ901802	GQ901720	NA	NA	NA	NA	NA
Oriolus_nigripennis	NA	NA	GQ901764	GQ901735	NA	GQ901793	GQ901711	NA	NA	NA	NA	NA
Oriolus_oriolus	JQ864511.1	GQ482283	EF052693	GQ494146	AY228329	EF052755	EU273363	EF052794	EU680667	NA	AY228043	KF690893.1
Oriolus_percivali	NA	NA	GQ901775	GQ901746	NA	GQ901803	GQ901721	NA	NA	NA	NA	NA
Oriolus_phaeochromus	NA	NA	GQ901776	GQ901747	NA	NA	NA	NA	NA	NA	NA	NA
Oriolus_sagittatus	FJ499028	NA	GQ901759	GQ901729	NA	GQ901788	GQ901705	NA	NA	NA	NA	NA
Oriolus_steerii	NA	NA	GQ901785	GQ901756	NA	GQ901808	GQ901726	NA	NA	NA	NA	NA
Oriolus_szalayi	NA	NA	GQ901760	GQ901730	NA	GQ901789	GQ901706	NA	NA	NA	NA	NA
Oriolus_tenuirostris	JQ864512	NA	JQ864469	NA	NA	NA	NA	NA	NA	NA	NA	NA
Oriolus_traillii	JQ864513.1	NA	GQ901766	GQ901737	NA	GQ901795	GQ901713	NA	NA	NA	NA	NA
Oriolus_xanthonotus	NA	NA	GQ901765	GQ901736	NA	GQ901794	GQ901712	NA	NA	AY443185	AY443308	NA
Oriolus_xanthornus	AF094615	NA	AY529964	NA	AY529929	DQ406645	EU272111	EF052715	AY529997	NA	NA	NA
Orthonyx	JN614869	NA	JN614697	JN614645	KF690857	KF691050	KF690786	KF679218	KF690817	AY443187	AY443309	KF690890
Pachycephala_albiventris	NA	JQ239305.1	GQ494108	GQ494143	EF441259	EF441223	EF441245	NA	NA	NA	NA	KP170311.1
Pachycephala_arctitorquis	NA	NA	GQ494111	GQ494147	GQ494078	GQ494045	GQ494059	NA	NA	NA	NA	NA
Pachycephala_aurea	NA	NA	KF916266	KF916429	NA	NA	NA	NA	NA	NA	NA	NA
Pachycephala_caledonica	NA	NA	KF916233.1	KF916399.1	NA	NA	KF916471.1	NA	NA	NA	NA	NA
Pachycephala_vanikorensis	NA	NA	KF916234.1	KF916400.1	NA	NA	NA	NA	NA	NA	NA	NA
Pachycephala_chlorura	NA	NA	NA	KF916406.1	NA	NA	KP170466.1	NA	NA	NA	NA	KP170280.1
Pachycephala_intacta	NA	NA	KF916238.1	NA	NA	NA	NA	NA	NA	NA	NA	NA
Pachycephala_cinerea	NA	NA	EU600827	EU600809	EU380508	EU380478	EU380442	NA	NA	NA	NA	KP170195.1
Pachycephala_citreogaster	NA	NA	EU600823.1	EU600806.1	NA	NA	KP170460.1	NA	NA	NA	NA	KP170287.1
Pachycephala_collaris	NA	NA	KF916214.1	KF916387.1	NA	NA	KP170473.1	NA	NA	NA	NA	KP170288.1
Pachycephala_feminina	NA	NA	NA	NA	NA	NA	KP170434.1	NA	NA	NA	NA	KP170169.1
Pachycephala_flavifrons	NA	NA	KF916269	KF916432	NA	NA	KP170447.1	NA	NA	NA	NA	NA
Pachycephala_fulvotincta	NA	NA	KF916100	KF916283	NA	NA	NA	NA	NA	NA	NA	NA
Pachycephala_graeffii	NA	NA	KF916253	KF916419	NA	NA	KP170472.1	NA	NA	NA	NA	KP170312.1
Pachycephala_griseonota	NA	NA	GQ494102	GQ494136	NA	NA	NA	NA	NA	NA	NA	NA
Pachycephala_homeyeri	NA	KC354939	NA	NA	NA	NA	KP170335.1	NA	NA	NA	NA	KP170187.1
Pachycephala_hyperythra	NA	NA	GQ494099	GQ494133	GQ494073	NA	KP170450.1	NA	NA	AY443188	AY443310	NA
Pachycephala_hypoxantha	NA	NA	GQ494105	GQ494139	GQ494077	GQ494044	GQ494058	NA	NA	NA	NA	NA
Pachycephala_implicata	NA	NA	KF916271.1	KF916434.1	NA	NA	KP170437.1	NA	NA	NA	NA	NA
Pachycephala_richardsi	NA	NA	KF916273.1	KF916436.1	NA	NA	NA	NA	NA	NA	NA	NA
Pachycephala_inornata	NA	NA	GQ494081	GQ494115	GQ494063	GQ494036	GQ494048	NA	NA	NA	NA	NA
Pachycephala_jacquinoti	NA	NA	KF916274	KF916437	NA	NA	NA	NA	NA	NA	NA	NA
Pachycephala_lanioides	NA	NA	KC540345	GQ494114	GQ494062	GQ494035	KP170338.1	NA	NA	NA	NA	KP170229.1
Pachycephala_leucogastra	NA	NA	NA	NA	NA	NA	KP170387.1	NA	NA	NA	NA	KP170296.1
Pachycephala_lorentzi	NA	NA	GQ494097	GQ494131	GQ494071	NA	GQ494054	NA	NA	NA	NA	NA
Pachycephala_macrorhyncha	NA	NA	KF916131	KF916311	NA	KF916055	KF916448	NA	NA	NA	NA	KP170217.1
Pachycephala_melanura	NA	NA	EU600811	EU600794	EU273405	EU273383	EU273364	NA	NA	NA	NA	KP170311.1
Pachycephala_mentalis	NA	NA	KF916160	KF916337	NA	NA	NA	NA	NA	NA	NA	NA
Pachycephala_meyeri	NA	NA	KF916275	KF916438	NA	NA	NA	NA	NA	NA	NA	NA
Pachycephala_modesta	NA	NA	GQ494096	GQ494130	GQ494070	GQ494041	GQ494053	NA	NA	NA	NA	KP170225.1
Pachycephala_nudigula	NA	NA	GQ494113	GQ494149	GQ494080	GQ494047	GQ494061	NA	NA	NA	NA	NA
Pachycephala_olivacea	FJ821133	NA	GQ494082	GQ494116	EU273406	EU273384	EU273365	NA	NA	NA	FJ821064	NA
Pachycephala_orioloides	NA	NA	EU600816	EU600799	NA	EU599247	EU599261	NA	NA	NA	NA	KP170295.1
Pachycephala_orpheus	NA	NA	KF916276	KF916439	NA	NA	NA	NA	NA	NA	NA	NA
Pachycephala_balim	NA	NA	KF916202.1	KF916375.1	NA	NA	NA	NA	NA	NA	NA	NA
Pachycephala_pectoralis	NA	NA	KF916188.1	KF916362.1	NA	NA	KP170385.1	NA	NA	NA	NA	KP170272.1
Pachycephala_phaionota	NA	NA	GQ494098	GQ494132	GQ494072	NA	NA	NA	NA	NA	NA	NA
Pachycephala_philippinensis	NA	JQ175650	GQ494109	GQ494144	EU380509	EU380480	EU380444	NA	NA	NA	NA	KP170293.1
Pachycephala_rufiventris	NA	NA	GQ494083	GQ494117	GQ494064	EU380481	GQ494049	NA	NA	NA	NA	KP170273.1
Pachycephala_schlegelii	EF592236	NA	GQ494084	GQ494118	EU380511	EU273386	EU273367	NA	NA	NA	NA	KP170305.1
Pachycephala_simplex	EF592238	NA	GQ494085	GQ494119	EU273409	EU273387	EU273368	NA	NA	NA	NA	KP170245.1
Pachycephala_soror	EF592239	NA	GQ494086	GQ494120	GQ494066	GQ494037	EU380447	AY056943	NA	AY443189	AY057013	KP170171.1
Pachycephala_sulfuriventer	NA	NA	KF916278	GQ494142.1	EU380513	KF916095	KF916481	NA	NA	NA	NA	NA
Pachycephala_vitiensis	NA	NA	GQ494104	GQ494138	GQ494076	GQ494043	GQ494057	NA	NA	NA	NA	KP170302.1
Paradigalla_brevicauda	GQ334227	NA	NA	NA	NA	GQ334299	GQ334264	NA	NA	NA	NA	NA
Paradigalla_carunculata	GQ334226	NA	NA	NA	NA	GQ334298	GQ334263	NA	NA	NA	NA	NA
Paradisaea_apoda	GQ334252	NA	NA	NA	NA	GQ334323	GQ334288	NA	NA	NA	NA	NA
Paradisaea_decora	GQ334256	NA	NA	NA	NA	NA	NA	NA	NA	NA	NA	NA
Paradisaea_guilielmi	GQ334257	NA	NA	NA	NA	GQ334327	GQ334292	NA	NA	NA	NA	NA
Paradisaea_minor	GQ334254	NA	NA	NA	NA	GQ334325	GQ334290	NA	NA	NA	NA	NA
Paradisaea_raggiana	GQ334253	NA	EF592295	NA	NA	GQ334324	GQ334289	AY056944	NA	AY443191	AY057014	NA
Paradisaea_rubra	GQ334255	AF197829	NA	NA	NA	GQ334326	GQ334291	NA	NA	NA	NA	NA
Paradisaea_rudolphi	GQ334258	NA	NA	NA	NA	GQ334328	GQ334293	NA	NA	NA	NA	NA
Paramythia_montium	NA	NA	NA	NA	HQ456527	NA	HQ456531	NA	NA	AY443192	AY443312	NA
Parotia_carolae	GQ334234	NA	NA	NA	NA	GQ334306	GQ334271	NA	NA	NA	NA	NA
Parotia_helenae	GQ334236	NA	NA	NA	NA	GQ334308	GQ334273	NA	NA	NA	NA	NA
Parotia_lawesii	GQ334235	NA	NA	NA	NA	GQ334307	GQ334272	NA	NA	NA	NA	NA
Parotia_sefilata	GQ334233	NA	NA	NA	NA	GQ334305	GQ334270	NA	NA	NA	NA	NA
Parotia_wahnesi	GQ334237	NA	NA	NA	NA	GQ334309	GQ334274	NA	NA	NA	NA	NA
Peltops_blainvillii	FJ821135	NA	KC162785	NA	KF690880	KF691073	KF690808	KF679238	KF690838	NA	FJ821065	KF690908
Peltops_montanus	NA	NA	KC162790	NA	NA	KC162590	KC162698	NA	NA	NA	NA	NA
Pericrocotus_albifrons	NA	NA	EF052692	NA	EF052765	EF052754	EU380451	EF052745	NA	NA	NA	NA
Pericrocotus_brevirostris	JQ864514.1	NA	GQ255861	NA	NA	GQ249128	GQ249147	NA	NA	NA	NA	NA
Pericrocotus_cantonensis	NA	NA	GQ255869	NA	EU273410	GQ249129	GQ249155	NA	NA	NA	NA	NA
Pericrocotus_cinnamomeus	JQ864515	EU541461	EF052691	NA	EF052764	EF052753	EU272117	EF052744	NA	NA	NA	NA
Pericrocotus_divaricatus	JN614871.1	GQ482334	EF052788	JN614647.1	EF052843	EF052818	EU380450	EF052739	NA	NA	NA	NA
Pericrocotus_erythropygius	NA	NA	GQ255848	NA	NA	GQ249114	GQ249134	EF052745.1	NA	NA	NA	NA
Pericrocotus_ethologus	JX256246	JX256246	EF052789	JX256246	EF052844	EF052820	GQ249141	EF052740	NA	AY443200	AY443316	NA
Pericrocotus_flammeus	NA	JQ175732.1	EF052790	NA	EF052845	EF052821	EU380453	EF052792	NA	NA	NA	NA
Pericrocotus_igneus	NA	NA	GQ255866	NA	EU380515	EU380486	EU380454	NA	NA	NA	NA	NA
Pericrocotus_lansbergei	NA	NA	GQ255860	NA	NA	GQ249122	GQ249146	NA	NA	NA	NA	NA
Pericrocotus_miniatus	NA	NA	GQ255865	NA	NA	GQ249125	GQ249151	NA	NA	NA	NA	NA
Pericrocotus_roseus	JQ864517.1	NA	GQ255847	NA	NA	GQ249113	GQ249133	NA	NA	NA	NA	NA
Pericrocotus_solaris	JQ864518	NA	JQ864472	NA	EU380516	EU380487	EU380455	NA	NA	NA	NA	NA
Pericrocotus_speciosus	JQ864519	NA	JQ864473	NA	NA	KJ455112	NA	NA	NA	NA	NA	NA
Pericrocotus_tegimae	NA	NA	GQ255862	NA	NA	GQ249123	GQ249148	NA	NA	NA	NA	NA
Perisoreus_canadensis	U77331	AY666342	DQ912616	KY492627.1	NA	NA	NA	NA	NA	NA	NA	FJ598308
Perisoreus_infaustus	U86042	GQ482347	NA	NA	AY395591	NA	NA	NA	NA	NA	NA	NA
Perisoreus_internigrans	AY395621	NA	NA	NA	NA	NA	NA	NA	NA	NA	NA	NA
Petroica	DQ469301	JN597065	EF592296	NA	KF690859	KF691052	KF690788	NA	KF690819	AY443190	AY443311	KF690892
Philentoma_pyrhoptera	NA	JQ239305.1	AY816231	JQ239276.1	AY816224	DQ406668	JQ744979	EF052716	JQ744719	DQ376515	DQ376525	JQ744819
Philentoma_velata	NA	NA	AY816228	NA	AY816221	DQ406667	JQ744980	JQ744782	JQ744720	NA	JQ744881	JQ744821
Phonygammus_keraudrenii	GQ334225	AF197826	NA	NA	NA	GQ334297	GQ334262	NA	NA	NA	NA	NA
Pica_hudsonia	AY030114	DQ433939	AY030140	AY030160	NA	NA	NA	NA	NA	NA	NA	NA
Pica_nuttalli	NA	DQ433090	NA	NA	NA	NA	NA	NA	NA	NA	NA	NA
Pica_pica	NC_015200	NC_015200	NC_015200	NC_015200	EF052763	EF052752	JQ024108.1	EF052743	JQ394160.1	EF568273	EF568253	KY492669.1
Picathartes	KJ909200	KJ909200	KJ909200	KJ909200	EU740018	EF441225	EF441247	AY056950	EU739303	AY443203	AY057019	EU737433
Pitohui_cristatus	AY443257	NA	GQ494087	GQ494121	EU273411	EU273389	EU273370	NA	NA	AY443205	AY443318	NA
Pitohui_dichrous	EF592249	NA	GQ494088	GQ494122	EU273412	EU273390	EU273371	NA	NA	NA	NA	NA
Pitohui_ferrugineus	FJ821137	NA	GQ494089	GQ494123	EU273413	EU273391	EU273372	NA	NA	NA	FJ821067	NA
Pitohui_incertus	EF592255	NA	EF592310	NA	NA	NA	NA	NA	NA	NA	NA	NA
Pitohui_kirhocephalus	EF592264	NA	GQ494100	GQ494134	EU273414	EU273392	NA	NA	NA	NA	NA	NA
Pitohui_nigrescens	FJ821138	NA	GQ494090	GQ494124	EU273415	EU273393	EU273373	NA	NA	NA	FJ821068	NA
Pitta	JN614860	JQ175883	JN614687	AY489514	DQ785986	DQ785911	DQ785950	AY056952	EU739305	DQ320575	DQ320611	EU737435
Pityriasis_gymnocephala	NA	NA	JQ744646	NA	JQ744706	JQ744756	JQ744982	JQ744792	JQ744721	DQ376514	DQ376524	JQ744823
Platylophus_galericulatus	NA	NA	NA	NA	EU380517	EU380488	EU380456	NA	NA	NA	NA	NA
Platysmurus_leucopterus	AY395622	NA	KY495253.1	KY492629.1	NA	NA	NA	NA	NA	NA	NA	NA
Platysteira_albifrons	NA	NA	EU236656	NA	NA	NA	NA	NA	NA	NA	NA	NA
Platysteira_cyanea	AF096452	JQ175905.1	AY529965	JX259254.1	AY529930	DQ406658	JQ744946	EF052717	AY529998	NA	JQ744851	JQ744830
Platysteira_laticincta	NA	NA	EU236661	NA	EU236620	NA	NA	NA	EU236606	NA	NA	NA
Platysteira_peltata	JQ239220.1	JQ239306.1	JQ744645	JQ239277.1	JQ744705	JQ744755	JQ744987	JQ744784	JQ744722	NA	JQ744884	JQ744838
Podoces_biddulphi	AY395623	NA	NA	NA	NA	NA	NA	NA	NA	NA	NA	NA
Podoces_hendersoni	AY395624	GQ482522	GU592504.1	GU592504.1	AY395593	NA	NA	NA	NA	NA	NA	KY492670.1
Pomarea_dimidiata	AY262702	NA	NA	NA	NA	NA	NA	NA	NA	NA	NA	NA
Pomarea_fluxa	AY262704.1	NA	NA	NA	NA	NA	NA	NA	NA	NA	NA	NA
Pomarea_iphis	AY262705.1	NA	NA	NA	NA	NA	NA	NA	NA	NA	NA	NA
Pomarea_mendozae	AY262707.1	NA	NA	NA	NA	NA	NA	NA	NA	NA	NA	NA
Pomarea_mira	AY262709.1	NA	NA	NA	NA	NA	NA	NA	NA	NA	NA	NA
Pomarea_nukuhivae	AY262715.1	NA	NA	NA	NA	NA	NA	NA	NA	NA	NA	NA
Pomarea_nigra	KP036640	NA	KP069732	NA	KP070299	KP070039	NA	NA	KP070171	NA	NA	KP070477
Pomarea_whitneyi	AY262717	NA	NA	NA	NA	NA	NA	NA	NA	NA	NA	NA
Pomatostomus	X54885	NA	NA	KJ873924	KF690854	KF691047	KF690783	AY056954	KF690814	AY443209	AY443321	KF690887
Prionops_plumatus	JQ239221	JQ239307	NA	JQ239278	NA	NA	NA	NA	JQ239337	AY443211	AY443322	NA
Prionops_retzii	NA	NA	AY529966	NA	AY529931	DQ406654	JQ744959	EF052718	AY529999	NA	JQ744863	JQ744806
Prionops_scopifrons	NA	NA	AY529967	NA	AY529932	DQ406653	JQ744960	JQ744771	AY530000	NA	JQ744864	JQ744807
Pseudobias_wardi	JQ239222	JQ239308	JQ713462	JQ239279	JQ713489	JQ713430	JQ713520	JQ713376	JQ713399	DQ376520	DQ376530	JQ744809
Psophodes_cristatus	NA	NA	KC821972	NA	NA	NA	NA	NA	NA	NA	NA	NA
Psophodes_nigrogularis	NA	NA	KC821979	NA	NA	NA	NA	NA	NA	NA	NA	NA
Psophodes_occidentalis	NA	NA	KC821974	NA	NA	NA	NA	NA	NA	NA	NA	NA
Psophodes_olivaceus	FJ821139	NA	KC821977	NA	KF690858	KF691051	KF690787	KF679219	KF690818	NA	FJ821069	KF690891
Pteridophora_alberti	GQ334238	NA	NA	NA	NA	GQ334310	GQ334275	NA	NA	NA	NA	NA
Pteruthius_aenobarbus	EF453309	NA	NA	NA	NA	NA	NA	NA	NA	NA	NA	NA
Pteruthius_intermedius	EF453315.1	NA	NA	NA	NA	NA	NA	NA	NA	NA	NA	NA
Pteruthius_flaviscapis	EF453322	NA	JQ864475	NA	NA	KJ455150	KJ455900	NA	NA	NA	KJ456127	NA
Pteruthius_aeralatus	EF453317.1	NA	NA	NA	NA	NA	NA	NA	NA	NA	NA	NA
Pteruthius_annamensis	EF453319.1	NA	NA	NA	NA	NA	NA	NA	NA	NA	NA	NA
Pteruthius_melanotis	JQ864520	NA	JQ864476	NA	KJ454893	KJ455151	KJ455901	NA	NA	DQ248107	DQ248105	NA
Pteruthius_rufiventer	EF453341	NA	JQ864477	NA	NA	NA	NA	NA	NA	NA	NA	NA
Pteruthius_ripleyi	EF453354.1	NA	NA	NA	NA	NA	NA	NA	NA	NA	NA	NA
Pteruthius_xanthochlorus	EF453347	NA	JQ864478	NA	NA	NA	NA	NA	NA	DQ248108	DQ248106	NA
Ptiloris_intercedens	GQ334243	NA	NA	NA	NA	GQ334314	GQ334279	NA	NA	NA	NA	NA
Ptiloris_magnificus	AY228092	NA	AY064761	NA	KF690856	KF691049	KF690785	KF679217	KF690816	AY443217	AY443325	KF690889
Ptiloris_paradiseus	GQ334240	NA	NA	NA	NA	GQ334312	GQ334277	NA	NA	NA	NA	NA
Ptiloris_victoriae	GQ334241	NA	NA	NA	NA	GQ334313	GQ334278	NA	NA	NA	NA	NA
Ptilorrhoa_caerulescens	NA	NA	JN620446	NA	NA	JN648035	NA	NA	NA	AY443218	AY443326	NA
Ptilorrhoa_castanonota	NA	NA	JN620448	NA	NA	NA	NA	NA	NA	NA	NA	NA
Ptilorrhoa_leucosticta	FJ821140	NA	JN620449	NA	EF441261	EF441233	EF441255	NA	NA	NA	FJ821070	NA
Ptilostomus_afer	U86040	NA	NA	NA	AY395594	NA	NA	NA	NA	NA	NA	NA
Pyrrhocorax_graculus	JQ864522	GQ482571	JQ864479	NC_025927.1	NA	KJ455159	KJ455908	NA	NA	NA	KJ456134	NA
Pyrrhocorax_pyrrhocorax	JQ864523	GQ482574	JQ864480	NC_025926.1	AY395595	KJ455160	KJ455909	NA	NA	NA	KJ456135	KY492672.1
Rhagologus_leucostigma	FJ821141	NA	EF592323	NA	EU273416	JQ744757	JQ744994	NA	JQ744728	NA	JQ744878	JQ744847
Rhipidura_albicollis	AF096462	NA	GQ145387	GQ145425	AY529934	DQ406659	JN614618.1	EF052713	GQ145354	NA	NA	GQ145463
Rhipidura_albiscapa	FJ821143	NA	KF819000.1	GQ145438	FJ821105	NA	NA	NA	GQ145365	NA	FJ821072	GQ145476
Rhipidura_albolimbata	NA	NA	GQ145389	GQ145427	NA	NA	NA	NA	GQ145356	NA	NA	GQ145465
Rhipidura_atra	NA	NA	GQ145390	GQ145428	NA	NA	NA	NA	GQ145357	NA	NA	GQ145466
Rhipidura_aureola	JQ864525.1	JQ176131.2	GQ145391	GQ145429	NA	NA	NA	NA	GQ145358	NA	NA	GQ145467
Rhipidura_brachyrhyncha	NA	NA	GQ145392	GQ145430	NA	NA	NA	NA	GQ145359	NA	NA	GQ145468
Rhipidura_cockerelli	FJ487852	FJ473227	GQ145393	GQ145431	NA	NA	KF690793.1	NA	NA	NA	NA	GQ145469
Rhipidura_cyaniceps	AF096461	KC354956.1	GQ145394	GQ145432	EU726216	EU726208	EU726226	NA	GQ145360	NA	NA	GQ145470
Rhipidura_dahli	NA	JQ176134.1	GQ145396	GQ145434	NA	NA	NA	NA	GQ145362	NA	NA	GQ145471
Rhipidura_dedemi	NA	NA	KP726925	NA	NA	NA	NA	NA	NA	NA	NA	NA
Rhipidura_diluta	NA	NA	GQ145397	GQ145435	NA	NA	NA	NA	GQ145363	NA	NA	GQ145473
Rhipidura_dryas	NA	NA	GQ145398	GQ145436	NA	NA	NA	NA	GQ145364	NA	NA	GQ145474
Rhipidura_fuliginosa	NC_029145.1	NC_029145.1	GQ145399	GQ145437	EU726217	EU726209	EU726227	NA	NA	NA	NA	GQ145475
Rhipidura_fuscorufa	NA	NA	GQ145401	GQ145439	NA	NA	NA	NA	GQ145366	NA	NA	GQ145477
Rhipidura_hyperythra	NA	NA	GQ145402	GQ145440	NA	NA	NA	NA	GQ145367	AY443223	AY443329	GQ145478
Rhipidura_javanica	FJ487849	FJ473224	GQ145404	GQ145442	NA	NA	NA	NA	JN545893.1	NA	JQ239186.1	GQ145479
Rhipidura_leucophrys	FJ487854	EU541465	GQ145405	GQ145443	NA	NA	NA	NA	GQ145369	NA	NA	GQ145480
Rhipidura_leucothorax	NA	NA	GQ145406	GQ145444	NA	NA	NA	NA	GQ145370	NA	NA	GQ145481
Rhipidura_nigrocinnamomea	NA	NA	GQ145408	GQ145446	NA	NA	NA	NA	GQ145372	NA	NA	GQ145482
Rhipidura_perlata	FJ487760	FJ473151	GQ145409	GQ145447	NA	NA	NA	NA	GQ145373	NA	NA	GQ145484
Rhipidura_phasiana	NA	NA	GQ145410	GQ145448	NA	NA	NA	NA	GQ145374	NA	NA	GQ145485
Rhipidura_rennelliana	FJ487763	FJ473153	GQ145411	GQ145449	NA	NA	NA	NA	GQ145375	NA	NA	GQ145486
Rhipidura_rufidorsa	NA	NA	GQ145412	GQ145450	NA	NA	NA	NA	GQ145376	NA	NA	GQ145487
Rhipidura_rufifrons	FJ487847	FJ473222	DQ084073	GQ145451	FJ821104	EU272090	EU272115	NA	GQ145377	NA	FJ821073	GQ145488
Rhipidura_rufiventris	NA	JQ176137.1	GQ145415	GQ145453	NA	NA	NA	NA	GQ145379	NA	NA	GQ145490
Rhipidura_samarensis	NA	NA	KF818996.1	NA	NA	NA	NA	NA	NA	NA	NA	NA
Rhipidura_superciliaris	NA	NA	GQ145417	GQ145455	NA	NA	NA	NA	JN545881.1	NA	NA	GQ145492
Rhipidura_superflua	NA	NA	KP726924	NA	NA	NA	NA	NA	NA	NA	NA	NA
Rhipidura_tenebrosa	NA	NA	GQ145418	GQ145456	NA	NA	NA	NA	NA	NA	NA	GQ145493
Rhipidura_teysmanni	NA	NA	GQ145419	GQ145457	NA	NA	NA	NA	GQ145381	NA	NA	GQ145494
Rhipidura_threnothorax	FJ487850	FJ473225	GQ145420	GQ145458	NA	NA	NA	NA	GQ145382	NA	NA	GQ145495
Rhipidura_verreauxi	NA	NA	GQ145416	GQ145454	NA	NA	NA	NA	GQ145380	NA	NA	GQ145491
Rhodophoneus_cruentus	NA	NA	AY529970	NA	AY529935	JQ754306	JQ744989	JQ744786	AY530003	NA	JQ744886	JQ744840
Schetba_rufa	JQ239224	JQ239310	JQ713463	JQ239281	JQ713490	JQ713431	JQ713529	NA	JQ713400	NA	JQ239187	NA
Seleucidis_melanoleucus	GQ334251	NA	NA	NA	NA	GQ334322	GQ334287	NA	NA	NA	NA	NA
Semioptera_wallacii	GQ334250	NA	NA	NA	NA	GQ334321	GQ334286	NA	NA	NA	NA	NA
Sphecotheres_hypoleucus	NA	NA	KP726927	NA	NA	NA	NA	NA	NA	NA	NA	NA
Sphecotheres_vieilloti	JN614878	NA	JN614705	JN614655	FJ821107	JN614829	JN614606	NA	NA	AY443229	AY443333	NA
Sphecotheres_viridis	NA	NA	KP726926	NA	NA	NA	NA	NA	NA	NA	NA	NA
Strepera_fuliginosa	NA	NA	JN003735	NA	NA	JN015118	JN003783	NA	NA	NA	NA	NA
Strepera_graculina	FJ498988	NA	KC162783	NA	NA	KC162592	KC162700	NA	NA	AY443230	AY443334	NA
Strepera_versicolor	NA	NA	JQ744647	NA	JQ744707	KC162593	KC162701	JQ744788	JQ744725	NA	JQ744888	JQ744842
Struthidea_cinerea	KP036647	NA	KP069694	KP069853	KP070261	KP070075	NA	NA	KP070096	AY443231	AY443335	KP070579
Symposiachrus_axillaris	KP036719	NA	DQ084094	KP069847	DQ084117	KP069993	NA	AY056936	KP070213	AY443176	AY057006	KP070450
Symposiachrus_barbatus	KP036782	NA	KP069646	KP069775	KP070377	KP069949	NA	NA	KP070250	NA	NA	KP070495
Symposiachrus_bimaculatus	NA	NA	KP726923	NA	NA	NA	NA	NA	NA	NA	NA	NA
Symposiachrus_boanensis	KP036747	NA	KP069666	KP069769	KP070402	KP069992	NA	NA	KP070219	NA	NA	KP070573
Symposiachrus_browni	KP036760	NA	KP069727	KP069871	KP070259	KP070050	NA	NA	KP070201	NA	NA	KP070490
Symposiachrus_everetti	KP036820	NA	KP069626	NA	NA	NA	NA	NA	NA	NA	NA	NA
Symposiachrus_guttula	KP036762	NA	KP069650	KP069858	KP070383	KP070002	NA	NA	KP070093	NA	NA	KP070567
Symposiachrus_infelix	KP036803	NA	KP069696	KP069903	KP070362	KP069951	NA	NA	KP070211	NA	NA	KP070565
Symposiachrus_leucurus	KP036825	NA	KP069585	NA	KP070358	NA	NA	NA	NA	NA	NA	NA
Symposiachrus_loricatus	KP036720	NA	KP069617	NA	NA	NA	NA	NA	NA	NA	NA	NA
Symposiachrus_manadensis	KP036824	NA	KP069744	KP069757	KP070270	KP070009	NA	NA	KP070138	NA	NA	KP070520
Symposiachrus_menckei	NA	NA	KP726921	NA	NA	NA	NA	NA	NA	NA	NA	NA
Symposiachrus_mundus	NA	NA	DQ084091	NA	KP070376	NA	NA	NA	NA	NA	NA	NA
Symposiachrus_rubiensis	NA	NA	DQ084092	NA	KP070306	NA	NA	NA	NA	NA	NA	NA
Symposiachrus_trivirgatus	KP036643	NA	KP069579	KP069790	KP070380	KP070070	NA	NA	KP070241	NA	NA	KP070563
Symposiachrus_verticalis	KP036648	JQ175408.1	KP069655	KP069889	KP070258	KP070032	NA	NA	KP070145	NA	NA	KP070532
Symposiachrus_vidua	KP036822	NA	KP069658	KP069907	KP070359	KP069977	NA	NA	KP070216	NA	NA	KP070444
Tchagra_australis	JQ239225	JQ239311	AY529971	JQ239282	AY529936	JQ744760	JQ744956	JQ744770	AY530004	NA	JQ744861	JQ744804
Tchagra_senegalus	JN614876.1	NA	AY529972	JN614653.1	AY529937	DQ406657	JQ744958	EF052719	AY530005	DQ376518	DQ376528	JQ744805
Telophorus_zeylonus	NA	NA	AY529973	NA	AY529938	DQ406655	JQ744983	JQ744772	AY530006	NA	JQ744876	JQ744827
Temnurus_temnurus	AY395626	NA	NA	NA	AY395596	NA	NA	NA	NA	NA	NA	NA
Tephrodornis_pondicerianus	JQ864527.1	JQ176407	EF052689	NA	EF052762	EF052751	JQ744976	EF052742	JQ744716	NA	JQ744880	JQ744817
Tephrodornis_virgatus	JQ864526	NA	KJ455667	NA	NA	KJ455194	KJ455935	EF052703.1	NA	DQ376516	DQ376526	NA
Terpsiphone_atrocaudata	KP036808	AB843806	KP069649	KP069899	KP070326	KP069922	NA	NA	KP070237	NA	NA	KP070471
Terpsiphone_atrochalybeia	JQ885698	NA	JQ885789	JQ885858	NA	JQ885735	NA	NA	NA	NA	NA	NA
Terpsiphone_batesi	KP036778	HQ998296.1	KP069639	KP069765	KP070342	KP070057	NA	NA	KP070129	NA	NA	KP070548
Terpsiphone_bedfordi	JQ885702	HQ998270.1	JQ885793	JQ885862	NA	JQ885753	NA	NA	NA	NA	NA	NA
Terpsiphone_bourbonnensis	JQ885704	NA	JQ885797	JQ885866	NA	NA	NA	NA	NA	NA	NA	NA
Terpsiphone_cinnamomea	KP036737	JQ176416	KP069704	KP069813	KP070354	KP070054	NA	NA	KP070231	NA	NA	KP070596
Terpsiphone_corvina	KP726920	NA	KP726922	KP726931	NA	NA	NA	NA	NA	NA	NA	NA
Terpsiphone_cyanescens	KP036701	NA	KP069738	KP069863	KP070283	KP070038	NA	NA	KP070172	NA	NA	KP070485
Terpsiphone_mutata	KP036638	NA	KP069740	KP069785	KP070303	KP070031	NA	NA	KP070193	NA	NA	KP070523
Terpsiphone_affinis	JQ885711.1	NA	JQ885810.1	JQ885879.1	NA	NA	NA	NA	NA	NA	NA	NA
Terpsiphone_incei	JQ885716.1	NA	JQ885806.1	JQ885874.1	NA	NA	NA	NA	NA	NA	NA	NA
Terpsiphone_paradisi	JQ885719.1	NA	JQ885817.1	JQ885885.1	NA	NA	NA	NA	NA	NA	NA	NA
Terpsiphone_rufiventer	KP036666	JQ176417.2	KP069671	KP069916	KP070337	KP070071	NA	NA	KP070189	NA	NA	KP070475
Terpsiphone_rufocinerea	JQ885723	HQ998299	JQ885829	JQ885897	NA	JQ885745	NA	NA	NA	NA	NA	NA
Terpsiphone_smithii	NA	NA	JQ885827	JQ885895	NA	JQ885761	NA	NA	NA	NA	NA	NA
Terpsiphone_viridis	AF094616	JQ176421.1	AF407058	KP069763	AY529939	DQ406641	EU380458	EF052708	AY530007	NA	JQ744852.1	KP070519
Trochocercus_cyanomelas	KP036706	NA	KP069745	KP069768	KP070268	KP070045	NA	NA	KP070164	NA	NA	KP070529
Trochocercus_nitens	KP036745	NA	KP069614	KP069909	KP070255	KP069938	NA	NA	KP070217	NA	NA	KP070438
Turnagra_capensis	JN614879	NA	JN614707	JN614657	JN614741	JN614830	JN614608	NA	NA	NA	NA	NA
Tylas_eduardi	JQ239227	JQ239313	JQ713464	JQ239284	JQ713491	JQ713433	JQ713522	JQ713379	JQ713402	NA	JQ239189	NA
Urocissa_caerulea	NA	NA	KY495256.1	KY492633.1	NA	NA	NA	NA	NA	NA	NA	KY492673.1
Urocissa_erythrorhyncha	KJ456508	JQ176603	JQ864482	KY492634.1	AY395597	KJ455212	KJ455954	NA	NA	NA	KJ456166	KY492674.1
Urocissa_flavirostris	JQ864528	NA	JQ864483	KY492635.1	NA	NA	NA	NA	NA	NA	NA	KY492675.1
Vanga_curvirostris	JQ239228	JQ239314	JQ713466	JQ239285	JQ713493	JQ713434	JQ713523	JQ713380	JQ713403	AY443244	AY057040	NA
Vireo_altiloquus	U12305	DQ434219	KM115278	NA	NA	NA	NA	NA	NA	NA	NA	NA
Vireo_atricapilla	NA	NA	FJ560705	NA	NA	NA	NA	NA	KT882875.1	NA	NA	KT883438.1
Vireo_bairdi	NA	NA	KM115283	NA	NA	NA	NA	NA	NA	NA	NA	NA
Vireo_bellii	U12304	AY666361	KM115284	NA	NA	NA	NA	NA	NA	NA	NA	NA
Vireo_brevipennis	NA	NA	KM115286	NA	NA	NA	NA	NA	NA	NA	NA	NA
Vireo_carmioli	NA	JQ176622.1	KM115288	NA	NA	NA	NA	NA	NA	NA	NA	NA
Vireo_cassinii	AF081990	DQ433259	KM115292	NA	NA	NA	NA	NA	NA	NA	NA	NA
Vireo_crassirostris	NA	JN802087.1	KM115294	NA	NA	NA	NA	NA	NA	NA	NA	NA
Vireo_flavifrons	AF081961	HM033913	KM115295	NA	NA	NA	NA	NA	NA	NA	NA	NA
Vireo_flavoviridis	NA	DQ434229	KM115299	NA	EU273417	EU273394	EU273374	NA	NA	NA	NA	NA
Vireo_gilvus	AY030111	AY666294	AY030135	AY030156	NA	NA	NA	NA	NA	NA	NA	NA
Vireo_griseus	U12294	DQ434811	KM115325	NA	NA	NA	NA	NA	NA	NA	NA	NA
Vireo_huttoni	FJ821146	DQ434232	KM115330	NA	FJ821108	NA	NA	NA	NA	NA	FJ821076	NA
Vireo_hypochryseus	NA	NA	KM115334	NA	NA	NA	NA	NA	NA	NA	NA	NA
Vireo_latimeri	AF383108	NA	AF281020	NA	NA	NA	NA	AF254886	NA	NA	NA	NA
Vireo_leucophrys	AF081960	NA	AY030134	NA	NA	NA	NA	NA	NA	NA	NA	NA
Vireo_magister	NA	NA	KM115351	NA	NA	NA	NA	NA	NA	NA	NA	NA
Vireo_modestus	NA	JN802089.1	KM115352	NA	NA	NA	NA	NA	NA	NA	NA	NA
Vireo_nanus	NA	JN802090.1	KM115354	NA	NA	NA	NA	NA	NA	NA	NA	NA
Vireo_olivaceus	X74260	JQ239288	AY136614	JQ239258	EU272101	EU272088	EU272110	NA	JQ239318	NA	NA	NA
Vireo_osburni	NA	NA	KM115379	NA	NA	NA	NA	NA	NA	NA	NA	NA
Vireo_pallens	NA	NA	KM115382	NA	NA	NA	NA	NA	NA	NA	NA	NA
Vireo_philadelphicus	U12297	DQ434820	KM115383	NA	NA	NA	NA	AY056973	NA	AY443245	AY057041	NA
Vireo_plumbeus	AF082007	NA	AY030136	NA	NA	NA	NA	NA	NA	NA	NA	NA
Vireo_solitarius	AF081963	AY666207	AY030137	AY030157	NA	NA	NA	NA	NA	NA	NA	NA
Vireo_vicinior	U12301	AY666180	KM115395	NA	NA	NA	NA	NA	NA	NA	NA	NA
Vireolanius_eximius	NA	NA	KM115397	NA	NA	NA	NA	NA	NA	NA	NA	NA
Vireolanius_leucotis	AY030108	JQ176624.1	AY030130	AY030154	KF690861	KF691054	KF690790	NA	NA	NA	NA	NA
Vireolanius_melitophrys	JQ239229	JQ239315	KM115404	JQ239286	NA	NA	NA	NA	JQ239344	NA	JQ239190	NA
Vireolanius_pulchellus	NA	NA	KM115405	NA	NA	NA	NA	NA	NA	NA	NA	NA
Xenopirostris_damii	JQ239230	JQ239316	JQ713469	JQ239287	JQ713496	JQ713437	JQ713526	JQ713382	JQ713404	NA	NA	NA
Xenopirostris_polleni	NA	NA	JQ713471	NA	JQ713498	JQ713435	JQ713524	JQ713383	JQ713405	NA	NA	NA
Xenopirostris_xenopirostris	JQ239231	JQ239317	JQ713468	NA	JQ713495	JQ713438	JQ713527	JQ713384	JQ713406	DQ376522	DQ376532	NA
Zavattariornis_stresemanni	AY395627	NA	NA	NA	NA	NA	NA	NA	NA	NA	NA	NA
Rhipidura_albiventris	NA	NA	KF819000.1	NA	NA	NA	NA	NA	NA	NA	NA	NA
Telophorus_sulfureopectus	JN614876.1	NA	NA	NA	NA	NA	NA	NA	NA	NA	NA	NA
