# Supplementary material for: Niche expansion and adaptive divergence in the global radiation of crows and ravens
Source: Nat Commun. 2022 Apr 21;13:2086. doi: 10.1038/s41467-022-29707-5 (PMC9023458; doi:10.1038/s41467-022-29707-5)
Supplement: Supplementary file 5 — Supplementary Data 2 [file 41467_2022_29707_MOESM5_ESM.xlsx]

## Sheet: table_S2
Genus	Species	specimen code	Museum	Beak length (cm)	Beak medial depth (cm)	Beak width (cm)	Tarsus length (cm)	Tibiotarsus length (cm)	Femur length (cm)	Humerus length (cm)	Ulna length (cm)	Fresh Body weigth (g)
Aphelocoma	coerulescens	S1986.60.106	BMNH	NA	NA	11.82	39.72	53.64	33.73	32.16	35.63
Aphelocoma	coerulescens	333863	FMNH	27.86	4.2	11.68	41.57	55.44	32.89	31.43	36.3
Aphelocoma	coerulescens	333866	FMNH	27.71	4.43	11.84	42.03	57.58	34.18	32.99	37.88
Aphelocoma	ultramarina	334270	FMNH	29.89	4.17	12.48	42.35	59.19	35.94	38.75	46.73	127
Aphelocoma	ultramarina	343572	FMNH	26.18	3.81	11.07	39.06	52.83	33.17	37.07	42.92	102.5
Aphelocoma	unicolor	343593	FMNH	30.05	4.85	13.79	40.55	57.06	34.56	37.06	45.08	127
Aphelocoma	unicolor	346828	FMNH	30.27	4.37	13.87	41.24	56.91	34.42	36.23	43.4	130
Aphelocoma	unicolor	346832	FMNH	28.55	4.71	14.08	41.77	57.17	34.53	35.83	43.52	136
Aphelocoma	californica	70863	MVZ	25.25	3.77	11.46	40.8	55.44	32.65	32.44	36.72
Aphelocoma	californica	70945	MVZ	NA	NA	10.89	40.31	54.89	32.96	31.63	36.08
Aphelocoma	insularis	120139	MVZ	28.93	4.19	11.35	45.12	59.09	33.89	32.75	37.8
Aphelocoma	wollweberi	59164	MVZ	27.38	4.25	11.55	41.49	55.83	33.14	37.16	44.54
Aphelocoma	wollweberi	59165	MVZ	28.44	4.46	12.49	44.9	60.77	36.86	38.84	45.74
Aphelocoma	woodhouseii	58374	MVZ	26.76	3.73	10.73	37.62	50.12	29.73	29.22	34.52
Aphelocoma	woodhouseii	58481	MVZ	27.49	3.56	10.22	44.56	55.99	31.83	31.11	36.13
Aphelocoma	californica	641219	SI	NA	NA	10.78	39.27	53.48	31.67	31.09	35.98
Aphelocoma	californica	641629	SI	26.25	4.01	11.28	41.96	55.64	32.17	30.97	36.15
Aphelocoma	woodhouseii	499222	SI	24.81	3.43	11.04	NA	51.78	30.92	29.53	34.13
Calocitta	formosa	S1952.2.770	BMNH	35.6	6.49	15.8	44.88	64.66	40.53	45.89	55.18
Calocitta	formosa	104157	FMNH	34.19	6.41	15.58	45.24	66.58	41.21	47.02	56.95
Calocitta	formosa	379350	FMNH	NA	NA	15.27	45.58	67.09	NA	48.07	56.15
Calocitta	colliei	74792	MVZ	38.08	6.21	15.9	45.82	66.6	40.87	47.21	59.03
Calocitta	colliei	78743	MVZ	38.04	6.39	16.63	49.06	NA	43.51	49.62	60.81
Calocitta	colliei	7750	SI	34.47	6.42	15.95	NA	NA	NA	NA	NA
Calocitta	colliei	7752	SI	35.29	5.97	15.64	NA	NA	NA	NA	NA
Cissa	thalassina	1864.5.5.24	BMNH	NA	NA	16.91	43.44	60.28	36.64	36.38	41.06
Cissa	thalassina	S2000.11.3	BMNH	NA	NA	17.27	41.24	58.46	35.72	34.51	34.26
Cissa	chinensis	LAC.1997.892	MNHN	34.03	6.08	14.87	45.82	61.95	38.83	35.99	41.9
Cissa	chinensis	LAC.1997.893	MNHN	36.49	7.03	17.43	47.15	67.09	39.77	37.53	44.7
Cissa	thalassina	A.4316	MNHN	33.92	6.2	15.68	42.02	58.89	36.24	NA	NA
Coloeus	monedula	S1985.66.2	BMNH	NA	NA	14.75	44.94	67.49	38.46	47.07	59.15
Coloeus	monedula	S1990.11.5	BMNH	32.67	6.83	14.07	53.42	74.15	45.97	NA	NA
Coloeus	monedula	S2000.23.1	BMNH	31.41	5.9	15.19	46.02	70.13	40.26	48.89	61.06
Coloeus	dauuricus	335629	FMNH	30.59	5.94	14.79	47.16	NA	40.64	49.46	61.98
Coloeus	dauuricus	621513	SI	30.53	5.91	15.28	45.76	68.58	40.36	49.24	62.07
Corvus	woodfordi	23433	AMNH	57.94	11.04	19.31	55.38	90.01	52.85	64.84	81.58
Corvus	albus	S1866.8.6.13	BMNH	52.61	11.15	22.81	65.55	102.12	55.15	75.26	97.83
Corvus	albus	S1897.5.10.41	BMNH	54.06	10.61	24.8	NA	NA	NA	NA	NA
Corvus	bennetti	S1966.50.104	BMNH	NA	NA	18.44	59.46	91.04	50.22	65.05	82.45
Corvus	bennetti	S1966.51.263	BMNH	41.53	7.07	17.15	56.13	86.22	47.27	61.59	78.88
Corvus	brachyrhynchos	S1952.27.2	BMNH	43.27	6.86	18.12	NA	NA	NA	NA	NA
Corvus	brachyrhynchos	S1998.103.39	BMNH	45.61	8.79	19.75	58.39	88.36	53.31	69.43	83.87
Corvus	corax	1930.3.24.603	BMNH	68.82	15.05	28.33	NA	NA	NA	94.16	116.05
Corvus	corax	S1977.4.1	BMNH	68.91	13.85	28.59	70.87	120.76	72.84	97.27	116.17
Corvus	cornix	1930.3.24.605	BMNH	50.5	8.37	20.51	59.68	92.06	55.94	70.94	85.58
Corvus	cornix	S1957.6.1	BMNH	NA	NA	21.95	61.74	95.23	57.52	70.3	86.53
Corvus	cornix	S1963.11.1	BMNH	NA	NA	21.6	60.2	93.13	55.93	70.94	85.9
Corvus	corone	S1974.10.5	BMNH	NA	NA	21.73	61.68	93.7	54.41	69.97	85.06
Corvus	corone	S1976.27.1	BMNH	45.12	8.15	22.08	60.65	93.14	55.07	69.27	83.97
Corvus	coronoides	S1966.51.260	BMNH	50.78	8.39	20.02	65.59	104.2	58.98	76.01	91.4
Corvus	coronoides	S1966.51.262	BMNH	50	8.81	19.55	63.47	101.21	57.83	73.99	88.76
Corvus	crassirostris	S1998.23.1	BMNH	77.34	21.27	27.11	NA	NA	NA	NA	NA
Corvus	cryptoleucus	S1998.103.40	BMNH	47.31	9.1	NA	57.92	93.19	53.64	69.97	86.6
Corvus	enca	1850.8.15.24	BMNH	57.65	11.4	NA	60.57	96.76	55.7	69.39	88.4
Corvus	frugilegus	1891.7.20.178	BMNH	50.55	7.56	19.98	56.9	89.42	51.95	66.67	82.91
Corvus	frugilegus	S1989.4.1	BMNH	43.31	6.35	17.96	51.63	82.3	47.57	60.08	74.81
Corvus	frugilegus	S1990.11.3	BMNH	53.68	7.18	21.17	54.05	87.74	50.52	66.65	80.41
Corvus	frugilegus	S1999.43.9	BMNH	NA	NA	18.09	54.07	86.13	49.97	65.6	80.28
Corvus	macrorhynchos	S1969.1.168	BMNH	NA	NA	21.43	53.97	82.76	51.5	66.14	81.97
Corvus	macrorhynchos	S1969.6.11	BMNH	61.28	13.2	23.69	61.22	96.44	60.47	78.15	91.43
Corvus	mellori	S1981.95.10	BMNH	47.78	9.06	20.75	61.81	97.73	55.85	71.33	86.11
Corvus	moneduloides	S2007.136.1	BMNH	40.89	8.5	18.24	50.01	75.84	46.94	54.51	63.79
Corvus	moriorum	A1510(2)	BMNH	NA	NA	28.6	NA	NA	NA	NA	NA
Corvus	moriorum	A1511	BMNH	NA	NA	27.25	NA	NA	NA	NA	NA
Corvus	moriorum	A1911	BMNH	NA	NA	28.04	NA	NA	NA	NA	NA
Corvus	moriorum	A2073	BMNH	65.53	12.77	27.34	70.23	107.2	69.72	81.97	98.66
Corvus	moriorum	A2208	BMNH	62.84	12.44	27.35	NA	NA	NA	NA	NA
Corvus	moriorum	A2214	BMNH	NA	NA	26.81	NA	NA	NA	NA	NA
Corvus	moriorum	A955(1)	BMNH	NA	NA	26.03	NA	NA	NA	NA	NA
Corvus	orru	S1969.4.249	BMNH	NA	NA	NA	62.41	96.51	53.03	70.76	88.28
Corvus	ossifragus	S1953.27.1	BMNH	38.32	6.61	17.26	47.44	75.81	44.38	57.88	75.85
Corvus	rhipidurus	S1927.12.27.160	BMNH	47.56	9.66	19.59	52.1	NA	NA	77.77	97.94
Corvus	ruficollis	S1927.12.27.116	BMNH	57.86	9.79	23.13	NA	NA	NA	79.26	100.58
Corvus	ruficollis	S1927.12.27.139	BMNH	59.62	10.96	22.92	NA	NA	NA	81.03	100.19
Corvus	ruficollis	S1952.2.780	BMNH	NA	NA	24.06	65.56	106.27	58.8	81.45	102.08
Corvus	ruficollis	S1969.6.12	BMNH	57	10.27	21.45	65.41	100.98	55.73	80.02	99.58
Corvus	splendens	S1973.66.154	BMNH	37.2	7.3	15.36	36.71	59.85	35.91	45.92	57.34
Corvus	splendens	S1973.66.157	BMNH	39.65	7.65	17.57	42.56	71.39	43.65	52.64	65.1
Corvus	woodfordi	S1952.2.776	BMNH	54.01	11.06	19.94	NA	NA	NA	NA	NA
Corvus	capensis	369207	FMNH	50.51	6.08	17.75	63.56	NA	49.98	65.61	81.54	400.2
Corvus	coronoides	105250	FMNH	NA	NA	NA	64.22	104.33	59.3	77.45	93.01
Corvus	coronoides	105251	FMNH	51.7	8.19	19.7	60.01	NA	NA	71.87	86.4
Corvus	cryptoleucus	335650	FMNH	48.04	8.61	20.7	58.79	93.33	52.95	71.97	91.18
Corvus	cryptoleucus	335651	FMNH	52.19	9.55	22.13	62.41	98.73	56.59	76.9	95.69
Corvus	leucognaphalus	335647	FMNH	51.4	8.33	18.94	50.21	79.96	52.2	64.5	75.28
Corvus	ossifragus	107516	FMNH	41.92	7.33	15.9	57.24	85.35	49.35	64.57	76.92
Corvus	albus	2013.32	MNHN	52.8	10	23.96	NA	95.52	53.07	73.43	92.85
Corvus	corax	1995.29	MNHN	NA	NA	NA	61.43	NA	NA	97.05	116.53
Corvus	corax	1997.95	MNHN	69.34	13.91	29.76	71.04	116.68	71.64	95.82	115.83
Corvus	cornix	1995.25	MNHN	49.84	8.8	20.5	58.94	93.56	54.66	68.2	83.79
Corvus	corone	1992.13	MNHN	47.97	7.93	22	58.65	91.77	53.92	68.25	81.92
Corvus	corone	1992.8	MNHN	43.93	8.15	19.54	58.93	89.98	52.41	66.07	78.5
Corvus	corone	1997.11	MNHN	47.5	7.57	20.36	57.35	88.11	53.05	67.33	80.14
Corvus	frugilegus	1997.11	MNHN	52.71	7.82	20.95	55.98	87.97	52.28	66.15	80.7
Corvus	bennetti	143447	MVZ	45.86	7.12	19.09	56.27	89.29	49.12	63.6	80.95
Corvus	bennetti	143449	MVZ	41.31	7.27	17.3	53.23	83.86	45.89	61.63	74.77
Corvus	hawaiiensis	118710	MVZ	49.05	9.32	22.06	66.15	97.31	56.21	68.76	78.67
Corvus	kubaryi	115718	MVZ	40.04	5.43	16.45	49.45	75.29	43.55	48.06	57.08
Corvus	kubaryi	95324	MVZ	42.68	6.71	15.17	53.62	80.01	46.51	50.65	59.9
Corvus	sinaloae	74791	MVZ	37.38	5.14	17.01	40.78	65.99	40.53	50.85	64.87
Corvus	sinaloae	78744	MVZ	37.19	6.19	16.27	NA	67.53	41.28	52.56	66.93
Corvus	albicollis	291164	SI	61.17	17.53	27.56	79.3	124.23	66.04	94.98	119.28
Corvus	capensis	620688	SI	58.89	7.24	20.7	71.44	102.64	55.49	72.91	90.01
Corvus	caurinus	612994	SI	45.13	7.7	19.6	55.34	83.71	50.46	63.07	76.64
Corvus	caurinus	638822	SI	37.14	6.73	16.2	47.57	72.9	44.16	57.3	67.35
Corvus	crassirostris	620657	SI	79.04	22.3	28.32	83.31	135.88	73.49	110.02	136.12
Corvus	crassirostris	620658	SI	76.89	22.57	28.78	81.72	131.24	70.68	108.95	132.47
Corvus	enca	225830	SI	48.98	8.8	19.33	50.38	82.25	48.82	58.72	72.75
Corvus	enca	562055	SI	41.5	7.47	17.21	45.19	71.76	42.43	51.16	63.39
Corvus	hawaiiensis	501638	SI	46.79	9.69	21.26	61.29	91.04	52.81	63.08	72.49
Corvus	hawaiiensis	642980	SI	48.9	8.96	20.78	62.46	93.17	54.63	65.33	74.15
Corvus	impluviatus	386427	SI	NA	NA	NA	NA	NA	NA	81.78	98.23
Corvus	impluviatus	386428	SI	NA	NA	NA	67.27	101.93	60.04	77.06	NA
Corvus	impluviatus	386431	SI	64.74	15.79	28.33	73.29	109.5	63.75	81.15	NA
Corvus	jamaicensis	558924	SI	46.86	8.08	18.8	49.01	76.85	47.03	55.57	64.23
Corvus	kubaryi	621672	SI	NA	NA	NA	47.63	71.58	41.87	47.12	54.93
Corvus	leucognaphalus	555845	SI	52.73	8.66	20.08	54.42	85.31	52.27	66.36	80.88
Corvus	moneduloides	561632	SI	37.84	6.82	17.62	47.38	70.78	43.07	49.85	58.69
Corvus	moneduloides	561635	SI	41.19	8.03	19.16	51.02	74.62	46.94	53.51	65.11
Corvus	nasicus	554294	SI	48.02	7.86	18.35	49.15	78.16	47.68	59.07	68.91
Corvus	nasicus	554295	SI	50.02	8	19.18	48.67	74.92	47.55	57.88	67.03
Corvus	orru	559044	SI	55.43	8.88	21.17	55.11	86.94	53.72	68.11	86.12
Corvus	orru	559045	SI	51.43	8.98	20.33	55.02	84.99	54.39	69.56	85.86
Corvus	palmarum	292675	SI	43.16	8.1	17.1	51.41	76.56	44.25	54.67	65.09
Corvus	palmarum	555844	SI	42	6.76	16.25	50.29	NA	42.35	52.46	63.13
Corvus	rhipidurus	620695	SI	49.58	9.95	22.1	62.62	101.26	56.37	80.62	99.24
Corvus	torquatus	291412	SI	54.45	7.63	20.73	66.38	95.66	57.05	70.96	86.05
Corvus	torquatus	292858	SI	47.47	7.86	19.83	60.85	89.13	54.49	67.07	81.97
Corvus	tristis	489028	SI	59.15	10.64	21.35	57.63	94.08	58.37	73.63	88.78
Corvus	validus	557299	SI	66.96	9.38	19.34	55.15	91.97	54.39	71	87.53
Corvus	validus	557300	SI	75.94	11.38	22.59	58.81	97.68	57.89	74.61	91.94
Corvus	validus	558297	SI	72	11.61	22.91	57.51	96.22	56.32	74.03	91.72
Corvus	viriosus	386435	SI	71	13.68	27.19	67.59	104.71	62.18	76.12	87.45
Crypsirina	temia	318081	SI	22.42	6.21	10.53	27.52	38.8	23.97	27.52	32.56
Crypsirina	temia	343293	SI	21.58	5.95	10.53	26	37.42	23.68	26.56	31.54
Cyanocitta	cristata	S2001.34.1	BMNH	25.95	3.93	12.63	35.86	50.55	30.82	33.06	39.7
Cyanocitta	cristata	S2001.34.2	BMNH	26.03	3.98	NA	33.4	46.22	29.51	32.42	37.52
Cyanocitta	cristata	S2001.34.3	BMNH	27.31	3.78	12.46	33.87	47.96	30.11	32.86	NA
Cyanocitta	stelleri	S1984.77.99	BMNH	27.7	3.78	NA	42.68	58.53	NA	33.77	NA
Cyanocitta	stelleri	S1986.60.104	BMNH	NA	NA	14.16	46.69	62.73	36.39	35.51	41.77
Cyanocitta	stelleri	S1986.60.105	BMNH	NA	NA	12.76	43.64	60.55	35.73	34.47	40.12
Cyanocorax	beecheii	7885	AMNH	35.2	5.78	13.94	48.33	65.99	39.83	41.78	50.4
Cyanocorax	mystacalis	7197	AMNH	29.56	5.17	12.65	43.76	60.05	36.07	35.62	40.65
Cyanocorax	mystacalis	7198	AMNH	30.8	5.41	12.58	46.39	63.66	39.02	NA	42.25
Cyanocorax	yucatanicus	3485	AMNH	31.86	5.81	13.78	43.17	58.79	34.49	35.02	43.42
Cyanocorax	affinis	S1974.11.91	BMNH	32.64	6.19	13.75	52.7	73.6	45.75	NA	NA
Cyanocorax	chrysops	1870.12.17.4	BMNH	29.37	5.76	12.75	43.38	62.13	35.29	34.49	NA
Cyanocorax	chrysops	S1989.35.1	BMNH	NA	NA	14.72	47.15	63.48	37.95	40.11	45.87
Cyanocorax	chrysops	S1989.35.2	BMNH	NA	NA	12.58	45.03	61.67	36.97	37.12	43.64
Cyanocorax	cristatellus	1903.12.20.223	BMNH	31.91	6.34	15.66	44.2	63.97	40.09	44.48	54.13
Cyanocorax	cyanopogon	1851.1.16.1	BMNH	27.86	5.17	11.86	39.18	55.04	35.04	33.92	38.83
Cyanocorax	morio	1896.6.9.4	BMNH	38.75	7.51	15.78	45.51	NA	41.09	45.56	54.55
Cyanocorax	morio	S1952.2.769	BMNH	38.95	7.77	NA	47.84	68.51	40.16	46.91	56.07
Cyanocorax	yncas	S1979.50.1	BMNH	24.61	4.48	10.8	37.06	49.42	29.84	29.31	34.49
Cyanocorax	affinis	335584	FMNH	NA	NA	13.95	47.68	64.72	39.49	39.3	46.11
Cyanocorax	caeruleus	105666	FMNH	37.33	6.94	16.49	NA	73.16	NA	50.3	NA
Cyanocorax	caeruleus	335582	FMNH	36.77	6.4	15.2	49.28	71.24	43.93	49.21	59.59
Cyanocorax	cyanomelas	324103	FMNH	NA	NA	16.22	47.13	67.66	42.05	46.45	54.62
Cyanocorax	cyanomelas	334725	FMNH	NA	NA	14.67	44.16	61.6	37.1	40.73	50.74	166
Cyanocorax	cyanomelas	334727	FMNH	32.22	6.18	15.33	43.78	61.87	38.25	42.57	51.44	159
Cyanocorax	melanocyaneus	104969	FMNH	28.24	5.8	12.66	39.26	53.13	33.34	33.04	38.6
Cyanocorax	morio	317887	FMNH	41.9	7.49	17.14	50.69	73.43	46.24	50.97	61.22
Cyanocorax	morio	335600	FMNH	41.16	6.96	16.55	50.89	73.27	44.82	48.96	60.28	262
Cyanocorax	morio	335601	FMNH	35.71	7.47	15.85	NA	NA	NA	43.87	52.61
Cyanocorax	violaceus	106592	FMNH	33.99	6.11	16.62	48.8	71.6	43.25	48.04	57.53
Cyanocorax	violaceus	290512	FMNH	34.86	6.18	16.05	NA	72.42	44.04	49.65	58.05
Cyanocorax	yncas	104642	FMNH	27.05	4.84	12.92	39.98	54.49	33.57	32.46	37.15
Cyanocorax	yncas	104750	FMNH	24.61	3.8	12.34	36.67	51.37	30.75	29.8	34.52
Cyanocorax	chrysops	CG.1996.150	MNHN	32.05	5.58	13.82	48.08	67.78	39.64	40.87	46.77
Cyanocorax	chrysops	LAC.1997.714.807	MNHN	31.41	5.09	13.25	43.19	61.46	37.38	38.32	43.45
Cyanocorax	beecheii	7749	SI	38.83	6.67	15.78	NA	NA	NA	NA	NA
Cyanocorax	cayanus	621469	SI	29.2	5.69	13.12	46.11	65.31	39.49	37.87	43.81
Cyanocorax	cayanus	639224	SI	29.94	5.36	13.93	46.66	67.75	39.39	37.77	45.17
Cyanocorax	sanblasianus	491877	SI	31.79	6.05	14.11	41.18	55.95	34.52	33.98	40.62
Cyanocorax	yucatanicus	346441	SI	30.12	5.45	13.37	41.35	56.45	34.75	35.07	41.15
Cyanocorax	yucatanicus	346444	SI	30.37	6.18	13.71	40.64	55.8	35.12	35.15	41.95
Cyanolyca	cucullata	343730	FMNH	26.89	5.37	12.52	NA	57.01	33.73	30.86	37.12	96.5
Cyanolyca	argentigula	429795	SI	27.97	4.76	10.96	37	50.2	29.84	27.98	32.98
Cyanolyca	argentigula	429796	SI	25.82	4.82	10.64	34.97	46.96	27.95	26.78	31.52
Cyanopica	cooki	1925.6.20.25	BMNH	23.49	3.65	10.92	35.11	48.61	30.2	30.81	35.83
Cyanopica	cyanus	290317	SI	24.4	4.18	11.46	36.47	51.43	31.95	33.71	39.22
Dendrocitta	formosae	1896.2.16.96	BMNH	31.41	6.86	12.57	NA	NA	NA	NA	NA
Dendrocitta	vagabunda	1868.9.12.29	BMNH	25.61	6.38	14.23	32.18	49.05	31.75	35.68	43.39
Dendrocitta	vagabunda	S1980.19.1	BMNH	28.29	6.61	14.53	33.52	51.32	32.49	35.76	45.1
Dendrocitta	formosae	491892	SI	29.36	7.21	13.91	30.84	47.78	31.14	34.37	44.34
Dendrocitta	occipitalis	559910	SI	28.67	6.72	15.79	28.61	45.25	29.73	32.56	39.89
Garrulus	glandarius	S1980.9.2	BMNH	NA	NA	14.14	45.21	63.88	39.96	43.39	52.33
Garrulus	glandarius	S1983.137.1	BMNH	28.75	5.8	14.22	40.89	57.48	36.82	39.83	46.44
Garrulus	lanceolatus	S1992.41.76	BMNH	NA	NA	12.79	35.62	51.16	33.09	36.36	42.23
Garrulus	lanceolatus	S1992.41.77	BMNH	23.14	5.2	NA	35.77	49.95	31.9	35.62	42.23
Garrulus	lidthi	104799	FMNH	31.88	6.53	14.93	44.01	64.9	40.77	41.8	48.79
Garrulus	glandarius	1994.79	MNHN	32.37	6.49	15.42	45.69	NA	37.33	43.32	50.8
Garrulus	glandarius	2000.25	MNHN	30.8	5.87	14.8	42.69	61.34	38.91	42.9	50.93
Gymnorhinus	cyanocephalus	334283	FMNH	32.62	3.29	11.82	39.55	55.12	32.8	35.61	43.08	108.5
Gymnorhinus	cyanocephalus	334286	FMNH	30.7	3.52	10.31	40.1	56.36	32.96	36.04	44.35	108
Gymnorhinus	cyanocephalus	334292	FMNH	29.39	2.94	NA	37.18	53.19	31.49	33.24	40.85	90.5
Nucifraga	caryocatactes	1854.3.29.6	BMNH	41.33	4.56	13.49	NA	57.69	38.53	41.79	49.51
Nucifraga	caryocatactes	1924.5.31.238	BMNH	NA	NA	14.25	41.77	60.37	39.87	43.55	51.33
Nucifraga	columbiana	334304	FMNH	31.4	3.79	13.32	34.65	51.8	33.24	37.24	45.42	127
Nucifraga	columbiana	334305	FMNH	32.93	3.82	NA	36.82	55.1	35.47	39.76	48.37	140
Nucifraga	columbiana	334308	FMNH	32.06	3.97	13.48	36.33	54.6	34.82	38.9	47.52	125
Nucifraga	caryocatactes	1997.11	MNHN	43.13	4.49	14.97	39.48	57.92	36.84	41.46	49.55
Nucifraga	caryocatactes	2000.46	MNHN	44.64	4.96	16.48	NA	NA	NA	NA	NA
Perisoreus	canadensis	S1984.77.101	BMNH	18.75	3.43	10.57	34.07	45.44	27.2	29.31	34.32
Perisoreus	infaustus	1872.10.25.20	BMNH	22.67	4.25	13.31	35.9	51.39	32.13	30.8	34.89
Perisoreus	infaustus	1899.11.21.2	BMNH	21.34	3.66	11.58	35.53	50.26	31.28	29.94	33.71
Perisoreus	canadensis	334295	FMNH	21.66	3.42	10.64	35.46	48.39	28.93	30.94	35.91	74.5
Pica	nuttalli	S1953.26.4	BMNH	32.79	6.23	15.7	47.93	NA	37.8	43.14	50.91
Pica	pica	S1999.39.1	BMNH	31.75	5.73	14.81	NA	NA	NA	NA	NA
Pica	pica	S1999.43.14	BMNH	31.72	6.06	15.29	49.46	69.06	41.53	43.94	51.99
Pica	hudsonia	335619	FMNH	33.95	5.64	15.04	47.12	66.47	NA	45.55	53.19
Pica	hudsonia	335620	FMNH	32.69	5	14.9	49.21	68.23	41.32	46.53	53.85
Pica	nuttalli	334328	FMNH	30.81	5.13	14.07	47.32	66.04	38.74	43.38	51.34	157
Pica	nuttalli	334338	FMNH	32.84	5.62	14.75	49.86	68.2	39.08	43.94	52.43	174
Pica	pica	1995.270.	MNHN	32.23	5.52	16.98	45.92	65.41	39.97	41.37	48.38
Pica	pica	1995.28	MNHN	33.27	5.91	15.93	49.33	70.22	42.51	43.75	51.67
Pica	hudsonia	54578	MVZ	32.5	5.58	15.24	50.41	72.86	42.61	47.86	57.03
Platysmurus	leucopterus	1881.1.17.95	BMNH	35.04	7.42	17.73	37.59	NA	NA	NA	NA
Podoces	hendersoni	1931.11.14.1	BMNH	34.85	3.8	12.42	NA	NA	NA	NA	NA
Podoces	hendersoni	557518	SI	31.6	3.56	12.05	42.71	55.43	34.66	36.44	41.91
Podoces	hendersoni	621503	SI	27.42	3.56	11.52	38.43	52.26	32.24	33.82	38.9
Ptilostomus	afer	1867.10.5.6	BMNH	31.49	7.8	NA	NA	NA	NA	37.93	45.11
Ptilostomus	afer	S1952.2.774	BMNH	32.15	6.92	12.3	NA	NA	NA	NA	NA
Pyrrhocorax	graculus	S1953.26.5	BMNH	28.12	4.25	11.34	43.63	68.43	38.87	43.52	57.3
Pyrrhocorax	pyrrhocorax	S1981.65.1	BMNH	36.14	3.96	12.43	52.22	77.08	43.58	54.12	68.43
Pyrrhocorax	pyrrhocorax	S1983.100.1	BMNH	39.28	3.75	13.5	50.17	74.28	40.96	53.89	68.69
Pyrrhocorax	graculus	1997.12	MNHN	29.42	4.27	10.54	45.45	69.99	39.69	43.07	56.63
Pyrrhocorax	pyrrhocorax	2009.84	MNHN	40.57	4.04	13.31	53.29	78.4	42.5	53.62	68.65
Urocissa	erythrorhyncha	1418	AMNH	31.33	5.24	15.77	43.97	NA	36.56	40.4	47.5
Urocissa	erythrorhyncha	3752	AMNH	34.89	6.57	16.94	47.04	67.66	40.3	44.46	53.47
Urocissa	caerulea	1895.5.2.15	BMNH	37.42	7.78	16.3	50.47	70.81	41.21	45.01	55.28
Urocissa	erythrorhyncha	S1952.2.772	BMNH	39.78	8.43	16.44	44.53	68.03	39.27	48.39	60.49
Urocissa	erythrorhyncha	S1954.5.5	BMNH	34.1	7.28	NA	49.14	68.54	39.92	42.96	51.54
Urocissa	erythrorhyncha	S1990.17.26	BMNH	36.83	7.41	18.68	48.64	68.96	42.76	45.9	54.21
Urocissa	ornata	S1993.37.1	BMNH	36.11	8.11	16.38	42.57	63.29	38.64	NA	46.33
Urocissa	caerulea	104680	FMNH	42.35	7.73	17.22	54.52	72.97	43.84	45.77	55.5
Urocissa	erythrorhyncha	CG.1996.148	MNHN	35.14	6.62	16.31	47.5	NA	40.18	45	53.3
