# Supplementary material for: Niche expansion and adaptive divergence in the global radiation of crows and ravens
Source: Nat Commun. 2022 Apr 21;13:2086. doi: 10.1038/s41467-022-29707-5 (PMC9023458; doi:10.1038/s41467-022-29707-5)
Supplement: Supplementary file 6 — Supplementary Data 3 [file 41467_2022_29707_MOESM6_ESM.txt]

LM=23
0.360653297700546 0.0369013708063066
0.301937444419858 0.0469568126865676
0.242843937362514 0.0543345688744554
0.183450925296635 0.0588038524646722
0.123894666620725 0.0595517439080036
0.0643268767235728 0.0595410135994798
0.00477456475146832 0.0573855930780792
-0.0546734042897573 0.0533762973133965
-0.113934322631777 0.0471690555440959
-0.172893848144133 0.0386383215252098
-0.231099420308711 0.0260931808862521
-0.287938137686344 0.00836279690095613
-0.341996012942004 -0.0163287913812983
-0.281214784707173 -0.0151750656686131
-0.219873163986953 -0.0171054623095444
-0.158973201354813 -0.0250414658831079
-0.098465253529241 -0.0356329806113417
-0.0378674073461747 -0.0457543104480532
0.0225510695948216 -0.0568956202346237
0.0829730733049748 -0.0680537678131784
0.143234304501415 -0.0800407304051263
0.20372624208815 -0.0906514089802539
0.264562554562401 -0.0964350038523347
ID=Aphelocoma_coerulescens
LM=23
0.363921092442726 0.0298462647523112
0.305679207269797 0.04376480939623
0.246055013377708 0.0496734179789653
0.186306637686955 0.0540845033210372
0.126366003147902 0.0536194514156098
0.0664288091419102 0.0531782486152536
0.00652782073634 0.0505783199345106
-0.0533447798463384 0.0473298262828025
-0.113146851022578 0.0431012063832492
-0.172427862971944 0.0342114084463779
-0.231518488348865 0.0242685298758067
-0.289590090773061 0.00979228371029527
-0.344383533927898 -0.0131364228031278
-0.283407751549748 -0.0146316499748504
-0.222091473740996 -0.0169097002829391
-0.16098373351678 -0.0224000059722037
-0.100687016734141 -0.0330611440765815
-0.0397867621493077 -0.0409598565056866
0.0209581502028721 -0.0499486722493881
0.0816732794118764 -0.0590955013099178
0.14206548079665 -0.0702517517290302
0.202395800682616 -0.0817336548417292
0.262991049684302 -0.0913199103669943
ID=Aphelocoma_ultramarina
LM=23
0.37075328343808 0.0319761098879294
0.311504157646675 0.0446635868781759
0.25215534251838 0.0568147190023967
0.191956337729083 0.063780802576849
0.131528542987308 0.0676516526149027
0.0710001539606679 0.0696059214235225
0.0104125572849234 0.0687133201492271
-0.0501048783873774 0.0656024303136542
-0.110290900565226 0.0585959042450721
-0.169820223827333 0.0474628823089938
-0.228295855879171 0.0316832369896957
-0.284625135668308 0.00941173185183216
-0.333321239678182 -0.0245632087615081
-0.275339057451824 -0.0184664475719457
-0.216818920570375 -0.0196106458206653
-0.158572428196488 -0.0255688559749185
-0.100596507744836 -0.0336815014643652
-0.0430518478933999 -0.0444800321534775
0.0141958928178601 -0.0567828110754141
0.0705690320572747 -0.0724535005458298
0.126206740327285 -0.0906833564478495
0.18204246765254 -0.107855030013122
0.238512487442443 -0.121816908413155
ID=Calocitta_formosa
LM=23
0.365700323516407 0.0492165716950833
0.306073001924525 0.0552458523781066
0.246177550695255 0.0573101672094011
0.186352321001033 0.0610944036197127
0.126520814953808 0.06478749579899
0.0667074400904675 0.068761523603555
0.00683942622423254 0.0692723810881274
-0.0530649617055655 0.067053942677023
-0.112572943136856 0.0601704943762714
-0.171617748112609 0.0498900910462151
-0.229642780256997 0.0349420218127941
-0.28624863745356 0.015452144489817
-0.332364774871741 -0.0216686221455272
-0.273545230082025 -0.021521715776502
-0.214613707316139 -0.026030531327687
-0.155655262443859 -0.0301705397644514
-0.0969377078691197 -0.0368021927801374
-0.0390694828787777 -0.0485918074514191
0.018167181834971 -0.0630081195827311
0.0756301346543908 -0.076838764104111
0.132982351230088 -0.0909339082204862
0.189070579296326 -0.109547919522352
0.245112110705748 -0.128082969119693
ID=Cissa_thalassina
LM=23
0.36622574001894 0.0399045090937797
0.307644845879649 0.0521859285756576
0.248588916391543 0.0616128912151797
0.188939646671228 0.0660509340927913
0.129136218196355 0.0680650600230709
0.0693044014147389 0.0695367309142937
0.00945413148301325 0.0685438017532404
-0.0503028884243138 0.0649504312025821
-0.109826108627599 0.058687114006202
-0.168730790171802 0.0480801616195752
-0.226701439519136 0.0333463090393105
-0.283046653726121 0.0131723442967361
-0.334145429001203 -0.0162500384112828
-0.275385733510868 -0.0174886045602597
-0.216502459099427 -0.0203464111425098
-0.15805700585369 -0.0281940440503736
-0.100149211199044 -0.0395864981091292
-0.0426685494866123 -0.0525938229615003
0.0146915285122604 -0.0661664593232367
0.0723054423215989 -0.0786410467267915
0.129475617919209 -0.0928590584485609
0.186174313702221 -0.109212170625694
0.243575466109059 -0.122798061473081
ID=Coloeus_dauuricus
LM=23
0.364053426717595 0.0431638779877783
0.306111050253024 0.0572819307787108
0.247421167014925 0.067164698209676
0.187875752129973 0.0703258619693331
0.128347481929131 0.0738018237643123
0.0687124503658279 0.0745334720692356
0.00907464189704572 0.0734029068660747
-0.0503130524354684 0.0681796476379599
-0.109406878549945 0.0600867669642241
-0.167691896031408 0.0475772445897575
-0.224799648334941 0.03040355697986
-0.280560756828473 0.00925815092153483
-0.33243403613901 -0.0192164511734373
-0.273931773248026 -0.0173289449450665
-0.215017413945767 -0.0178370197556013
-0.156273023926091 -0.0237502993088316
-0.0982562600984423 -0.0346998899667156
-0.0411634472729568 -0.0496541183645416
0.0147996304490589 -0.0683616777257337
0.0715185635795009 -0.0844794246697274
0.127446620679412 -0.103263637751461
0.18355588031662 -0.121566399300255
0.240931521478414 -0.135022075777087
ID=Coloeus_monedula
LM=23
0.364772838576446 -0.0216581070604722
0.313856893367316 0.0163824198095593
0.262885129068926 0.0542844892246929
0.205218025741491 0.0808757585774591
0.145472780164512 0.101673588248801
0.0833334884600747 0.11451965645139
0.0198526915395133 0.113847585539168
-0.0431816082910209 0.106404580121962
-0.104955506414632 0.0917688934585693
-0.164640306872643 0.0700300539868609
-0.220791291858553 0.0403968169926233
-0.273451220422063 0.00495668430457331
-0.314286040216162 -0.0431950864896779
-0.261540669382093 -0.0363524188680765
-0.208415010942843 -0.0341183498362553
-0.155355761235757 -0.0380703666284106
-0.102444936877497 -0.0437849416371086
-0.0507984094470045 -0.0563427416752841
0.00107542075041983 -0.0682601259870916
0.0521952422895077 -0.0826703533730391
0.101536202646397 -0.102619731094585
0.149823133286073 -0.12495539589562
0.199838916069591 -0.143112908170039
ID=Corvus_albicollis
LM=23
0.374846862068195 0.0148500334132049
0.314247784968 0.0271525636608965
0.254806625607595 0.0449381317669336
0.195229520404387 0.0620609454806472
0.13416078983378 0.0729927064708595
0.0726373621890734 0.0810830379770461
0.0106702749838131 0.0829106839478037
-0.0512569554173996 0.0792704389126249
-0.112522045050344 0.0695270281145063
-0.172156218647409 0.0525339411307695
-0.229967901921853 0.0302057330241208
-0.284351401323846 0.000349600078519052
-0.328012994778955 -0.0420738603522749
-0.27201634114317 -0.0294746171895552
-0.215056020397537 -0.0233290819629346
-0.157634640582758 -0.024798477562956
-0.100485133500847 -0.0303992202895346
-0.0437827318630473 -0.0395394073533683
0.0122657962813104 -0.0519697230907086
0.0675422559466646 -0.06772899656929
0.122463856438771 -0.0846539508867784
0.17692461761766 -0.102982127521101
0.231446638287914 -0.12092538119943
ID=Corvus_albus
LM=23
0.367729442807291 0.0286590222894458
0.30833843902892 0.0396937709794296
0.24859373157205 0.0490221443683515
0.18845939442799 0.0555860446660478
0.128305857724833 0.0618314798544058
0.0680029010084483 0.0651616056977229
0.00749039748368182 0.0654383597553848
-0.0529106984578204 0.0621481691107021
-0.112816104589337 0.0537494458826727
-0.172274137637025 0.0425616701993603
-0.230852664616428 0.027779153766408
-0.28791478175254 0.00803415412216267
-0.338132995639943 -0.0241249126550782
-0.278888811605832 -0.0205441197461668
-0.219076575128764 -0.0211467136542937
-0.159370864389998 -0.0257878548856534
-0.0998976072744597 -0.0332082192992558
-0.0406161809244331 -0.0418220976214903
0.0181780842719317 -0.0529513907154809
0.0766646157366546 -0.0657457621245648
0.135108475698409 -0.0789664530599698
0.193439513207141 -0.0925507135917429
0.252440569049231 -0.102816783338398
ID=Corvus_bennetti
LM=23
0.362259495556721 0.0427960802856567
0.302429501306256 0.044683494532135
0.242614244205006 0.0436427455371699
0.182796101678711 0.0425671448861219
0.123007909845076 0.0436327092485487
0.0631891398485465 0.0452780953219481
0.0033277385134922 0.0458735249738114
-0.0564515628481153 0.0433093654676886
-0.116112473671233 0.0384855647151685
-0.175547044108255 0.0314628735486817
-0.234420533396336 0.021234946405077
-0.2924505879679 0.00662765877250246
-0.346293582119239 -0.0174509768292551
-0.284186219780596 -0.0138211073312239
-0.221873112538542 -0.0135308662924615
-0.159615408420856 -0.0164768160551138
-0.0976436318094173 -0.023708813389697
-0.0360796577263604 -0.0337702051743899
0.0253534382755868 -0.044727665136184
0.0868536236509792 -0.0549354062668427
0.148019105549804 -0.0672816828779587
0.209601977470718 -0.0773163661449603
0.271221538485951 -0.0865742981964225
ID=Corvus_capensis
LM=23
0.358870008130794 0.0381959746280791
0.300053004739354 0.0476287844927862
0.240876764780212 0.0546461347171598
0.181517920617522 0.0604357700239789
0.122127000842274 0.0657662596968779
0.0625390017289951 0.0675183489676583
0.00293606864412317 0.065851835297604
-0.0566005103704013 0.062440390196667
-0.115652210511391 0.0541954332043556
-0.174264550855216 0.0432363948098047
-0.23196011817815 0.0283305163307386
-0.288346749098186 0.00907900964515294
-0.338488994555219 -0.0223060342524043
-0.277577829001199 -0.0203029047782877
-0.216753163907791 -0.023065568328121
-0.156196962149175 -0.0300023811694827
-0.0958800929200179 -0.038617693641392
-0.0357114559012117 -0.0483909134036812
0.0243559828580502 -0.0588062370178451
0.083903136368502 -0.0717254278539086
0.143430625816884 -0.0848538895185218
0.203366661096488 -0.0958503051662171
0.263456461824759 -0.103403496881002
ID=Corvus_caurinus
LM=23
0.367895905205555 0.0164300178010623
0.309329167613202 0.034550800122627
0.250108738346279 0.0505771831725344
0.190222913923322 0.0640694637730709
0.129709109558233 0.0743154585346355
0.0687594512867385 0.0813965587792853
0.007429569945957 0.0833504584820797
-0.0537209470766168 0.0788370322648826
-0.114332570947086 0.0692139625879271
-0.173618349193709 0.0533251386952509
-0.230650727771421 0.0307919028574991
-0.284121292256441 0.000863476322224513
-0.329338049731944 -0.0396729523894813
-0.272521732839944 -0.0279453367729941
-0.214337174830797 -0.0243775046895185
-0.156088557163203 -0.0274719371183282
-0.0983150031265975 -0.0354487044063549
-0.0410099879328048 -0.0463381222458114
0.0159749177888369 -0.058740539263034
0.072774130973593 -0.0719856918370747
0.128829319449629 -0.0880659732283199
0.184836197352796 -0.104441019903665
0.242184971426423 -0.113233671538497
ID=Corvus_corax
LM=23
0.364510949681394 0.0306322179422033
0.305211685610765 0.041797150098366
0.24550902488944 0.0504000201600504
0.185539604961457 0.0574743819974491
0.125514853360593 0.0637939772156793
0.0652474405673175 0.0674144813183763
0.00488577656885478 0.0677644388398947
-0.055409356587008 0.0648726987083712
-0.115197181206976 0.0564489354913344
-0.174092338360169 0.043267302734415
-0.231870670522097 0.0259968718556367
-0.287782218106731 0.0032887611075549
-0.337173668234115 -0.0307177086155876
-0.277903420657693 -0.0217256353857279
-0.217680896369215 -0.0202709872794754
-0.157426202149867 -0.0240392537548642
-0.0974619384477271 -0.0311234006226435
-0.0377711078139797 -0.0403731906292287
0.0211261032997723 -0.0536711945548075
0.0802199494725943 -0.0661356255094257
0.13872153642619 -0.0810373934324942
0.197020623701659 -0.0967213447702064
0.25626144991554 -0.107335502914869
ID=Corvus_cornix
LM=23
0.360902247478739 0.0421656338096412
0.301903851037278 0.0488626358815817
0.242621726878127 0.0552271634632534
0.183075260749521 0.0589782453046441
0.123534226499824 0.0629364603606626
0.0638514402622729 0.0651128859680586
0.00415125545676938 0.0638174095833494
-0.0555071927177035 0.0607645918271903
-0.114797918112341 0.0538924266813027
-0.173579145249659 0.043300270085933
-0.231263402833476 0.0279830211070048
-0.287629969110466 0.00838097233709682
-0.338510273676693 -0.0217925488954831
-0.278038572150631 -0.0195503475072354
-0.217338876483057 -0.0215925427090366
-0.156792678891737 -0.0267627460406189
-0.096532797749847 -0.0348025555040163
-0.0367893035553362 -0.0456451651123931
0.0226717741017971 -0.0581802301600651
0.0821596412356104 -0.0708299994858228
0.141215363838693 -0.0852618857999386
0.200489688124353 -0.0987254828337857
0.260203654867962 -0.108278212361323
ID=Corvus_corone
LM=23
0.370769057151343 0.0246111872619426
0.310872999432373 0.0351361703433401
0.251288016664236 0.0475430639753821
0.190863453961054 0.0550665801765283
0.13030976529249 0.0614751114636661
0.069501154941833 0.0649675961727361
0.00863289399399617 0.0645630463010823
-0.0521653059591709 0.0613810324080971
-0.11273354683176 0.055004961730088
-0.172535383017885 0.0436956121463438
-0.23137634381759 0.0282064490879906
-0.288335568390735 0.00717261479947732
-0.337108594796944 -0.0278750617170068
-0.278396594492139 -0.0205092530259126
-0.218996303035131 -0.0201630969152109
-0.159649000248067 -0.0234641802347932
-0.10070603553465 -0.031214359417694
-0.0420185221635613 -0.0406626311724409
0.0164685603028918 -0.051324406490703
0.074531774222465 -0.0638796380574145
0.1320873896591 -0.0783380752412554
0.190003708658415 -0.0916532203720295
0.248692424007434 -0.0997395032222137
ID=Corvus_coronoides
LM=23
0.366913276023693 0.0287349059793849
0.307553072845863 0.0408901929695283
0.248007597900966 0.0527633893682269
0.18784383483844 0.0607883728653716
0.12751472688443 0.0677436588994198
0.0669238419237337 0.0720186502323412
0.00622783649940408 0.0729011982434671
-0.0543450325800389 0.069433165119709
-0.114478538605683 0.0610585085257017
-0.173836759617801 0.0482457354717208
-0.231484057026698 0.0292922201914546
-0.28704135823299 0.00494429520627104
-0.333381853827258 -0.0319744895792518
-0.27473357501586 -0.0245701207656799
-0.215578670390935 -0.0217594031798985
-0.156424091567851 -0.0253439975870749
-0.0977052807710275 -0.0335897283399635
-0.0393634176360312 -0.044216004308402
0.0184720614270979 -0.05709574613178
0.0761025044626458 -0.0708626265162197
0.133666230800683 -0.0850476267992544
0.190931248924191 -0.100349798115052
0.24821640274103 -0.114004751750021
ID=Corvus_cryptoleucus
LM=23
0.366106011672605 0.0134032961294272
0.308963691980496 0.0345453145877037
0.250252295996281 0.0513106867679531
0.190376365003362 0.0635442942654027
0.129832802619455 0.0717929620151996
0.0688898015077421 0.075779578410775
0.00779229186593285 0.0753169029858483
-0.0531449057309226 0.0708362620649478
-0.11357412950061 0.0617461459780286
-0.1731684777392 0.0483214990756767
-0.231047166511636 0.0287258666917337
-0.286135148042353 0.00245576793811123
-0.334146347780458 -0.0345546228011386
-0.275587742304703 -0.0270055995702115
-0.2166381980096 -0.0236699798646827
-0.157666012323522 -0.0257778745015844
-0.0989452898541476 -0.0319445766286416
-0.0407939554170068 -0.0423229590941068
0.016972962048296 -0.0547812509286404
0.0745103106696589 -0.0682114518808818
0.131687038127092 -0.0830061866841316
0.188860681829123 -0.0976355532642451
0.246603119894116 -0.108868521692542
ID=Corvus_enca
LM=23
0.367334797045656 0.0334709833665955
0.308268262379466 0.0435073080960864
0.248504132397596 0.0502642778278883
0.188490384003714 0.0543724345206408
0.12837418207619 0.0570563273588721
0.0682304104368001 0.0586668728444304
0.00806048917283 0.0578460244022813
-0.052035334915157 0.0548625959003578
-0.11188695885843 0.0487918627319391
-0.171345055082829 0.0395972819836261
-0.230010393935569 0.0263656952262966
-0.287361545270586 0.00840315666218667
-0.341183130507566 -0.0168963040612794
-0.281082874288501 -0.0148383833046076
-0.220814409866929 -0.0171705437513342
-0.160841518126781 -0.0241089405942307
-0.101073346335977 -0.0328735723743538
-0.0414811572105172 -0.0427469864093791
0.0179696595504996 -0.0534511158572811
0.0773321156049048 -0.0645302786649578
0.136282927395762 -0.0776593761478883
0.195488431223101 -0.0895045775177238
0.254779933112324 -0.0994247422381656
ID=Corvus_frugilegus
LM=23
0.367730026122682 0.0344409239358123
0.30864698362856 0.04609787679052
0.24946617550375 0.0578096525811873
0.189805488369658 0.0669595700941848
0.129738948884969 0.0729480478641153
0.0694017477706374 0.0747261076514001
0.00905321523498268 0.0728527335504589
-0.0510213286116033 0.0670399760860113
-0.110692057541641 0.057949920843814
-0.169781190163037 0.0457350694752413
-0.228010704802172 0.0299012028932437
-0.284347381988603 0.00842558384886514
-0.333013947181094 -0.025764346641664
-0.274547795970376 -0.020677471613755
-0.21581185926809 -0.0181653319955487
-0.157248167241412 -0.0241891814606342
-0.0990994292132547 -0.0333877743135147
-0.0415070085973498 -0.0454850576065252
0.0156606004242573 -0.0594273512498154
0.0723749144269638 -0.0752878377645717
0.128816075801093 -0.0920386733480978
0.18393156457426 -0.11249905182407
0.240455129836822 -0.127964587796657
ID=Corvus_hawaiiensis
LM=23
0.366157671722283 0.00174082964017738
0.313538597045689 0.0339690012648572
0.256414553801944 0.0569932663061459
0.197612290027321 0.0756029241653644
0.137032274991338 0.0874484071460055
0.0757200662347532 0.0943311270923561
0.0140068995993594 0.09452726683081
-0.0474605036333769 0.0890630242399945
-0.108181426363868 0.0778313036601419
-0.166888434828493 0.0587677628708736
-0.22371631986385 0.0348373936862848
-0.27729079760777 0.00427842757525139
-0.32464166472085 -0.0351367817933189
-0.269069641690584 -0.0268284030677322
-0.213022035103176 -0.0265991025023648
-0.157066070063383 -0.0316714561015253
-0.101641593286403 -0.0408746307731176
-0.0468626483609352 -0.053393236891161
0.00783106923433715 -0.066272517560602
0.0618133175618988 -0.0817049092205031
0.115466323887125 -0.0983290398522136
0.168110681271219 -0.117752297475027
0.222137390145424 -0.130828359240698
ID=Corvus_impluviatus
LM=23
0.370189686179338 0.022112436053481
0.311425735050905 0.0368649484620611
0.252713106417544 0.0520756377856598
0.192524432716699 0.0596600628918744
0.132218629886657 0.0663228770801685
0.0715804281027798 0.0687055416449508
0.0109355170817627 0.0673981723935346
-0.0495899573121339 0.0628796395479474
-0.109812020715969 0.055602400751825
-0.169254081434384 0.0434598888346926
-0.22761586994789 0.0268690588364706
-0.284365737441001 0.00539037327276684
-0.338135124262174 -0.0222957766904634
-0.279184459596017 -0.0209627309192415
-0.220049338048662 -0.0184944473029967
-0.16099615222015 -0.0227325002132763
-0.102354106151292 -0.0310488203919063
-0.0440447260072428 -0.0414821873687673
0.0139051574940653 -0.0537438372977557
0.0713957496278869 -0.067997827139187
0.128472324039377 -0.0837780062204043
0.185870038738933 -0.0984235900495445
0.244170767800968 -0.106381313961891
ID=Corvus_jamaicensis
LM=23
0.367422764184859 0.0208126883413688
0.309480398911975 0.0388384639824508
0.249987434830202 0.0507036465150402
0.189571588278037 0.0577863717792555
0.128924776317263 0.0622211879170332
0.0681869327338032 0.0649299762312071
0.00741031580931999 0.0646451350269427
-0.0532901818468077 0.06076913051288
-0.113516999494317 0.0526330161237156
-0.173215913731818 0.041134946322433
-0.23188050922728 0.0252191855627911
-0.289639209791805 0.00613610068898111
-0.337971634885051 -0.0277377891557547
-0.278505826415788 -0.0214596974216424
-0.218725589973295 -0.0205355383869954
-0.159040793945986 -0.0245409400496251
-0.099446627266436 -0.0299152659381386
-0.0401337501945439 -0.0376065673124292
0.0187441023360021 -0.0483815058281736
0.0772331850356032 -0.0610544318704487
0.135391019243779 -0.075263435858015
0.193321913529463 -0.0903481478401028
0.249692605562821 -0.108986529342774
ID=Corvus_leucognaphalus
LM=23
0.363612254955856 0.0104729613266703
0.306410746638598 0.0312651357232655
0.248870310222932 0.053134464119975
0.190041525053431 0.0712217729670921
0.129576283320455 0.082331578135492
0.0683989676412553 0.0889743145968699
0.00688390952277849 0.0896505843535514
-0.0542426645598146 0.0831161100638926
-0.114855865423433 0.0729510626570326
-0.173606045227014 0.0548864096540704
-0.23080128404493 0.0322491078164756
-0.283754197851672 0.000938219519806424
-0.327659091936191 -0.0413839211160011
-0.270358279751921 -0.0322780902989521
-0.212492572115416 -0.0277657664633512
-0.154738891892428 -0.0326554697858657
-0.0971869826673844 -0.040000835513191
-0.0397758857089636 -0.0484831069816383
0.0171659177312473 -0.0596957087948791
0.0735480434325644 -0.0734878000157251
0.129262387956028 -0.08980270843979
0.185025814698435 -0.10593362350363
0.24067560000559 -0.11970469002117
ID=Corvus_macrorhynchos
LM=23
0.357059267230571 0.0608429841605418
0.298714395178692 0.0649533077608397
0.240288380965292 0.0678067924757934
0.181789320311348 0.0684869216953686
0.123303818212407 0.0691440638659201
0.0648145265485093 0.0677994287241206
0.00639530584284649 0.0646313581425264
-0.0516536329539565 0.0581428136147124
-0.109891192740551 0.0530117707719773
-0.167651456751803 0.0438117176016088
-0.225060389752609 0.0329273153935592
-0.281981406524239 0.0195256734670669
-0.335676188532412 -0.00273267105028658
-0.276354014507053 -0.0118108278588989
-0.216766433543629 -0.0219240610452572
-0.157751384277655 -0.0347410611486377
-0.0986935498683051 -0.047769350031815
-0.0393885664839851 -0.0596303670017946
0.0196246528828183 -0.072801555358611
0.078815732255519 -0.0849951957739122
0.137872356179948 -0.0979090024145547
0.196858315951422 -0.111003113241411
0.255332144376825 -0.125766942748856
ID=Corvus_moneduloides
LM=23
0.362990161234271 0.0256977171413424
0.304874506166016 0.0422952989511668
0.245982441978531 0.0555786475844883
0.186319511509778 0.0652060839236668
0.12630285425521 0.0726357077967666
0.0660433278476336 0.0772640072986164
0.00557422694083042 0.0770177284007268
-0.0547055284174436 0.0721632752250491
-0.114433395131136 0.0631282526954193
-0.173607238493758 0.0507879572267475
-0.231275665475335 0.032869676504896
-0.287636653853054 0.0111749875296096
-0.332148712072041 -0.0272398250673604
-0.273280196909105 -0.0283762851089083
-0.214192233879678 -0.0281850410298914
-0.15554375050899 -0.0350057669405332
-0.0967833994809782 -0.0412282274335588
-0.0382504410766073 -0.0493530797792958
0.0197066679037686 -0.0606781775424201
0.0771839314993486 -0.0744444986090969
0.134537639644081 -0.0886409540935516
0.191853808469658 -0.102862827258309
0.250488137848998 -0.10980465741557
ID=Corvus_moriorum
LM=23
0.36794264860709 0.0175229785089615
0.310854842599599 0.0381224164723779
0.251409984345973 0.0497362117196926
0.191285964224676 0.058070880346879
0.130749000065575 0.0630545647847152
0.0700217020230251 0.0647763542792779
0.00932970771082954 0.0623706155160724
-0.0512428822901467 0.0576862042577669
-0.111459492892126 0.0496808648277511
-0.171277763465938 0.039060021065426
-0.230199812667554 0.0243282978999596
-0.288195236210713 0.00635119270677167
-0.339786845526368 -0.0235502909603112
-0.280270630931971 -0.018058142005201
-0.220457632897975 -0.0181273848360963
-0.160819686847543 -0.0220432487501127
-0.101615708887181 -0.030401533243862
-0.0424604451619037 -0.0394684941500151
0.0164393917705315 -0.0499471685698665
0.0750077769829411 -0.0622536797851965
0.133155613902246 -0.0763507376572207
0.19131614188221 -0.090260835206509
0.250273363664726 -0.100299087221261
ID=Corvus_nasicus
LM=23
0.36404411676343 0.0229072990565721
0.305857451337017 0.0388033296492706
0.246173017173769 0.0487978527077403
0.186333389206886 0.0578762316159367
0.126226217293215 0.0647279855957057
0.065839513529759 0.068830962185445
0.00532518686232736 0.0675377508348498
-0.0550466801059791 0.0632544664595073
-0.114970879959324 0.0546905455426215
-0.174300118885294 0.0428545459022836
-0.232521457073726 0.0264044721371601
-0.288792494192677 0.00414546346353404
-0.338183132733655 -0.0296442262470847
-0.278261672414241 -0.0230395556530254
-0.218052482090684 -0.0211906527896029
-0.157935680473242 -0.0262420331177268
-0.0979938580452867 -0.0332929924850707
-0.0381490008418414 -0.0402437852220333
0.0209739072308123 -0.0520258988002719
0.0800758036998506 -0.0641291993661298
0.139063098192364 -0.0764858396689641
0.197926116215153 -0.0897720743195103
0.256369639311365 -0.104764647481206
ID=Corvus_orru
LM=23
0.36938572716038 0.0283895457268993
0.309792691485036 0.0390312516395636
0.250383295148954 0.0504096404679704
0.190495424256303 0.0583127491693316
0.130297200681041 0.0646679530198097
0.0697994115168288 0.0672783638902418
0.00932465302266742 0.0673365665329322
-0.0510222694333394 0.0623511477953302
-0.111222953958855 0.056017685532427
-0.170668359268248 0.0445123307549375
-0.229154345655424 0.029315978276184
-0.285107785023334 0.00652618413975305
-0.337849298148442 -0.0229228752537882
-0.278652130154638 -0.021491898331868
-0.21924206656686 -0.0211404381082856
-0.159847009153012 -0.0239609976938193
-0.100935650996375 -0.0317913682685944
-0.0425264651046817 -0.0429959936394585
0.0159164638855291 -0.0540407649319125
0.0736047244696173 -0.0682360683811499
0.131263547534231 -0.082721817369887
0.189002772787256 -0.0970307731408759
0.246962421515368 -0.107816401825742
ID=Corvus_ossifragus
LM=23
0.373507552697387 0.0272160176070629
0.315137247910685 0.0436460331130026
0.255438018386187 0.0545899042363346
0.194980149016317 0.0603910410768938
0.134332679263342 0.0639537434475172
0.0736580424694804 0.0664339987406272
0.0129665882237639 0.0656817075000661
-0.0476333213545237 0.0615826090906529
-0.107967975257517 0.0545808923391315
-0.167745880538793 0.0441315283007394
-0.226589994819078 0.0291197608237433
-0.284239247997681 0.0100871028982971
-0.33566557004492 -0.0194925121233305
-0.277507796308035 -0.0167857599976564
-0.219180583866291 -0.0169549868645537
-0.16104650988123 -0.0218383706412731
-0.103513982178317 -0.0317844032946576
-0.0462533165431833 -0.0432059192376958
0.010583029624836 -0.0565671358610512
0.0673921559530102 -0.0699773882909062
0.123870417274482 -0.0848173019532662
0.179859904911744 -0.101349677976233
0.235618393058337 -0.118640882933444
ID=Corvus_palmarum
LM=23
0.37433390502796 0.0247840822185636
0.314227435864456 0.0370198679016554
0.254506893840416 0.051274548699643
0.193843868497734 0.0609173889835198
0.13309553016045 0.0701058303656743
0.0721057102059599 0.07719619129322
0.0107471271736613 0.0802256015242387
-0.0505936977925283 0.0773355092465303
-0.111221307535119 0.0675876900299271
-0.170956377151993 0.0532486592048443
-0.228355320319733 0.0315242445243711
-0.282316127278828 0.00217371346977357
-0.328432976080392 -0.0378552135866697
-0.272388027984041 -0.0240758470927787
-0.21498015961285 -0.0193670175429108
-0.157390300544405 -0.02182474720119
-0.100799425657724 -0.0317035600094515
-0.0441890394245934 -0.0427515504495049
0.0116288567573582 -0.0572876978222345
0.0671693691824458 -0.0726928833871517
0.121496306797931 -0.0918504066343214
0.176104188480956 -0.110585458729963
0.232363567392878 -0.123398945005784
ID=Corvus_rhipidurus
LM=23
0.368367049376356 0.0243325418608028
0.30837333282578 0.0347083594120545
0.248765808455003 0.0472548874241936
0.188806188794322 0.0578642801269561
0.128604173394645 0.0673059812924354
0.0679420228799663 0.0733203732210019
0.0070042985045011 0.0747110082191252
-0.0538501345765218 0.0712256396504333
-0.114172034681199 0.0626208044713165
-0.173361550880718 0.0482317750005716
-0.230979221991525 0.0285374764485463
-0.286050483116052 0.00255422647121755
-0.334551772964445 -0.0335121869267162
-0.27607332781076 -0.0258952884613984
-0.216881359846379 -0.0228144154708459
-0.157708923505525 -0.0260266417754598
-0.098793219183117 -0.0325520753024498
-0.0404143985694749 -0.0428253489959955
0.017651276931032 -0.0548125658987361
0.0754503874512125 -0.0677534312672264
0.133013950704291 -0.0818744468490736
0.190427445163638 -0.096552669778167
0.248430492644969 -0.108048282872586
ID=Corvus_ruficollis
LM=23
0.361815814983751 0.0392191848424547
0.30257310525344 0.048503182936913
0.243740059449879 0.05936289260243
0.18401293044342 0.0653632212538074
0.124334023550572 0.0711424404622569
0.0643513833054711 0.0737753500721712
0.00432328377971983 0.0742447252835469
-0.0556403141441964 0.0729065777200407
-0.114920190509239 0.063732027587741
-0.173155258053424 0.0491958465613701
-0.230492142822374 0.0313520097566889
-0.285223792464202 0.00680186064524275
-0.332463925910362 -0.0291037076148115
-0.273299280576437 -0.0226428211427913
-0.213793855440252 -0.0236501059300279
-0.154716882351891 -0.0296615389611104
-0.0958274734858266 -0.038334912920127
-0.037399695031106 -0.0502567773211525
0.0208679741224245 -0.0630015475942049
0.0787761158343966 -0.0773012747362431
0.136103610973344 -0.0937521238706283
0.193674567555718 -0.109088897560778
0.252359941537173 -0.118805612072788
ID=Corvus_splendens
LM=23
0.362769281160333 0.0299573759338204
0.303019500153808 0.0382822744057421
0.243361398070094 0.0470636595768012
0.183330326177663 0.0532132064833043
0.123229619892292 0.0587064469735506
0.0630412778286485 0.0631116657695709
0.00272319605904682 0.0636728232150024
-0.057517051391519 0.0598880894246221
-0.117470495554832 0.0529094040396818
-0.176786493767414 0.0416261019014288
-0.234630417680938 0.0244703047864492
-0.290082162413567 0.000858864972714626
-0.3393034976481 -0.0332572148220288
-0.279396515254028 -0.0227875984304652
-0.218242393439536 -0.0202572418068419
-0.157101681063137 -0.0223789047542563
-0.0961224525451874 -0.0280527730452885
-0.0355154381624762 -0.0365744600372682
0.0246660097790384 -0.0477195801804202
0.0849072210842161 -0.0586481706070104
0.144310813437301 -0.073512102314707
0.20359637045357 -0.0887204354359071
0.263213584824725 -0.101851736048495
ID=Corvus_torquatus
LM=23
0.363243083830114 0.0101775175264815
0.308627125765246 0.0368885704827878
0.25097233104659 0.0554267681276442
0.191166714830479 0.0663573548389837
0.130677874997234 0.0721897171439558
0.0698755472997605 0.072684189097643
0.00915817085773114 0.0699865168384789
-0.0513129370872146 0.0640516618937408
-0.111343161784715 0.0545120153163345
-0.170820081819662 0.0418968301821437
-0.229699888762343 0.0267787529775806
-0.286670598339487 0.00558544901540684
-0.337426531522177 -0.0268820614783364
-0.278526982219983 -0.0210727768504018
-0.219053566919661 -0.021620274755035
-0.159681784557653 -0.0257130848569689
-0.100847701680869 -0.0351947550768596
-0.0421062735780918 -0.0449106382564527
0.0169357650553975 -0.0525292826592653
0.0752543039501406 -0.0647122714693377
0.133321586670204 -0.0781089298925938
0.190799047099759 -0.093714694353626
0.247457956869202 -0.112076573792304
ID=Corvus_tristis
LM=23
0.364976404147913 0.00649365740348284
0.307900271405234 0.0284777391203082
0.249088202276788 0.04465465647441
0.188752218912396 0.0547159526650329
0.128015272272847 0.0618882876255954
0.0669856941357242 0.0657904799313012
0.00582827745967555 0.0652435648561607
-0.0552341287083574 0.0617639202733904
-0.115840467177703 0.0536019423629904
-0.175815361222294 0.0415757199748769
-0.234487952476132 0.0244132646001155
-0.291539879541464 0.00240309989989639
-0.339485217221226 -0.0337147202958664
-0.279485243829283 -0.0276073333470079
-0.219199061035382 -0.0251746127111117
-0.158876309635834 -0.0254985216903802
-0.0986395678380211 -0.0287105403991357
-0.0385362677682983 -0.0340038173951806
0.0213607011831503 -0.0413335599595132
0.0807167871146526 -0.0521535333264805
0.139343696205567 -0.0663326699951985
0.19775055118112 -0.0813967187733895
0.256421380158927 -0.0950962572942967
ID=Corvus_validus
LM=23
0.376590954622664 0.0139088161691106
0.320270337626498 0.0369132401822222
0.261155468088939 0.0519713450144653
0.200961421854177 0.062361212748175
0.140347181916477 0.069495275982427
0.0793505059698353 0.0723191011146072
0.0182833354698009 0.0711985141768158
-0.0424668695239569 0.0653862913998168
-0.103056478810992 0.058319249419707
-0.162900443142119 0.0461041446896781
-0.222211040368111 0.0316112630275917
-0.280446697994416 0.0133782858945442
-0.334698562625961 -0.013758552368802
-0.277701755884522 -0.0170646705087832
-0.220995923247339 -0.0208817394186053
-0.164168901992279 -0.0263353584582875
-0.107865438748208 -0.0354198348956514
-0.0518728005522632 -0.0465135832296767
0.00367246970188367 -0.0596732915516175
0.059310287766603 -0.0721355394191614
0.114847934705615 -0.0851185229330434
0.170735412407194 -0.0964030734827821
0.222859602760479 -0.119662573552751
ID=Corvus_viriosus
LM=23
0.377143803296399 0.01414971034746
0.320122148935878 0.0377685068378142
0.261636839560741 0.0575704003994113
0.203039323317988 0.0769070435470727
0.14328150922163 0.0918009283641375
0.0821920462494435 0.100405965036105
0.0205069728961737 0.101974833834057
-0.04098047104858 0.0967858440762924
-0.101682107626264 0.0857507875178166
-0.160622957401544 0.0676377210007162
-0.218067245339467 0.0452874032265536
-0.270879524489882 0.0134788077864467
-0.31358131664816 -0.0298970425494518
-0.260542141206572 -0.0258751495717413
-0.207408438902608 -0.024768750639105
-0.154241981796294 -0.0279458670863159
-0.102204686425464 -0.0384931658943714
-0.0508641103197232 -0.0525793772353355
-0.00123423402178827 -0.071910425795224
0.0463716364524478 -0.0957422996477619
0.0947129257394581 -0.118197606690343
0.142195103991631 -0.14239573715598
0.191106905564555 -0.161712529708251
ID=Crypsirina_temia
LM=23
0.364535486996702 0.044729583630906
0.305069123707241 0.0495827545344909
0.245691174774535 0.0550875830410522
0.186032660639667 0.05716854922629
0.126365738317517 0.0574923062817787
0.0667206300580512 0.0546864736142101
0.00708427390407793 0.051956537720199
-0.0525251248751588 0.0484510629273789
-0.112081629595608 0.0442299074327872
-0.171486014837336 0.0382523933371537
-0.230184039256107 0.0274278862760706
-0.288244753049029 0.013644321549843
-0.341781886725362 -0.0115266478394755
-0.281050029770591 -0.0133089265033441
-0.220182321383203 -0.0154378183082148
-0.159716745870708 -0.0226730333962466
-0.0996138305019176 -0.032692751792998
-0.0397299262160101 -0.0440248719261051
0.0198948705077046 -0.0565457107881792
0.0791475771833152 -0.0706746312328787
0.138573305465113 -0.0840770200599421
0.198535031328797 -0.0950289860909927
0.258946429198313 -0.096718961633784
ID=Cyanocitta_cristata
LM=23
0.367328849761894 0.0366626269492525
0.308168043853979 0.0469003317400443
0.248103576680178 0.0510945085107428
0.187936632634523 0.0536070409322137
0.127753631958454 0.0535342142315412
0.0676006823467514 0.0507589621222886
0.00740672279872559 0.0497058742386975
-0.0526248500692585 0.0450032710411191
-0.11257937200263 0.0393611223322337
-0.172451772338405 0.0330277222434939
-0.232132140507937 0.0257074452532123
-0.290928956670288 0.0129203833896757
-0.342385429471719 -0.0152407976403075
-0.281570626945657 -0.0112708339939786
-0.220672773837572 -0.0110618708156167
-0.160014363230406 -0.016702145018633
-0.100157830507621 -0.0281289722040438
-0.0407845875688399 -0.0418206599871484
0.0189204622934384 -0.0539438391211667
0.0787672082607814 -0.0654833984526991
0.138455467157862 -0.0777472051823355
0.197959754244111 -0.0908289051806318
0.257901671159635 -0.0860548753879553
ID=Cyanocitta_stelleri
LM=23
0.362362276318052 0.0399639453907439
0.304074671955723 0.0522648760398302
0.244964022322801 0.0616822689899818
0.185712657980928 0.0700782012027925
0.125902480437089 0.0729145989898262
0.066031328499631 0.0745584975815468
0.00619911706398737 0.0730760999758007
-0.0534125158689049 0.0672888036368036
-0.112693058393504 0.0588279848462133
-0.171158837830106 0.0459340106838192
-0.228246645875258 0.0279925695130768
-0.284020540347083 0.00639712372108335
-0.333705926140671 -0.0267107022649409
-0.274537383185742 -0.0196889976276929
-0.214869232329479 -0.0209878223759028
-0.155339604390909 -0.0247741289954862
-0.0961299233525246 -0.0322519647127841
-0.0379636386297828 -0.0451376839735309
0.0192874310522963 -0.0619979423582875
0.076555033155252 -0.0786907110617577
0.134193772237585 -0.0935788099321058
0.189928683774058 -0.114851868670773
0.24686583154656 -0.132308348598258
ID=Cyanocorax_affinis
LM=23
0.373203298611839 0.0270978799749827
0.314249308740288 0.0422599235587282
0.254174136324822 0.0518846164578829
0.193877056322686 0.0598866260979037
0.133206282229877 0.0649941385413957
0.0724577142322858 0.0690336228324437
0.0115982781341599 0.069173874395787
-0.0490607440986469 0.0645494958721262
-0.10931074151436 0.0558228629019388
-0.169338258212346 0.0456025278163582
-0.228161632982821 0.0301696134346747
-0.285156396660665 0.00891116953039743
-0.33426397991843 -0.0255469251711201
-0.276543915735566 -0.0170615803174174
-0.218239439565232 -0.0187945095047783
-0.160063982422911 -0.0242940871731784
-0.102139135301269 -0.0319554782714243
-0.0446539516369871 -0.0423799226240458
0.012357279154201 -0.0552360863777688
0.0690439610008709 -0.0692781615544788
0.125770505831686 -0.0827698210294251
0.180665209026859 -0.102675241636491
0.236329148439658 -0.119394537754491
ID=Cyanocorax_caeruleus
LM=23
0.371968421587652 0.0347932682567562
0.312614389358118 0.0449155555691119
0.252925029573919 0.0543028273530377
0.192562999734768 0.0577555511119401
0.132133593723088 0.0589106237508367
0.0716750311855628 0.0615337209839399
0.0111717457853373 0.0621529078255658
-0.0492157858636655 0.0585297957176433
-0.109426801120952 0.0526123847047121
-0.169242371498126 0.0437441176233234
-0.228262215656369 0.0305396162341262
-0.285559533811275 0.0115988246225576
-0.337249373054447 -0.0195781433305409
-0.278245479663848 -0.0176743024650518
-0.219261313358224 -0.015741493809067
-0.160511451631174 -0.0217247882749061
-0.102132493990553 -0.0306114200727909
-0.0443795627489207 -0.0429844225416877
0.012947174833913 -0.0571612439001369
0.0704327914930714 -0.0706871824252906
0.127948079848236 -0.0840632610834608
0.184862001009569 -0.0998668652132973
0.24224512426432 -0.111296070637321
ID=Cyanocorax_chrysops
LM=23
0.368667723732554 0.0294194976680992
0.310388189004922 0.0459755136321817
0.250734607487919 0.0567591585420187
0.190972447626111 0.0669268485268716
0.130587254061061 0.0723705636788192
0.0700217856834904 0.0753561153341506
0.00943126047548449 0.0752189220741882
-0.0510677967358501 0.0711587592236399
-0.110941946135202 0.0618421027710907
-0.17041631927351 0.050182274498431
-0.228065679599906 0.0316774584121016
-0.283372032548473 0.00701758873780088
-0.331242337113375 -0.0284093073732995
-0.273468775896948 -0.0202496186574357
-0.215159263666763 -0.0204770000743054
-0.157018769633517 -0.0255706369089991
-0.0994334289066972 -0.0349723013001247
-0.0422797984630077 -0.0467563253520519
0.0144033341048088 -0.0604594437789472
0.0701903360369936 -0.0776079888499452
0.126133125069542 -0.094239607001252
0.182342200234214 -0.109939777405583
0.238593884456148 -0.12522279639745
ID=Cyanocorax_cristatellus
LM=23
0.369252601617699 0.0282073599029961
0.310457512978137 0.0437228161531583
0.250858564676514 0.0557335472143586
0.191004774320066 0.0663997727427181
0.130520187674686 0.0726836575224866
0.0698580989785654 0.0769790576124968
0.00915793107487325 0.07656540784416
-0.0513509098521755 0.0706089461592353
-0.111488806506874 0.0616483602730953
-0.171335452828305 0.0508355995890762
-0.23027320431525 0.0361920902256234
-0.286973882549265 0.0148839855536704
-0.329256559210742 -0.0274434545233879
-0.271535522633805 -0.0239693753492355
-0.213635421743274 -0.0249286372372452
-0.156106036677887 -0.0302210359390209
-0.0988869638270767 -0.0391370838237131
-0.0420514698658152 -0.0499613183821764
0.0142849535554044 -0.0633750689838418
0.0706453740145213 -0.0766826302179189
0.126662424663925 -0.0911647031012954
0.181816540656109 -0.108821112476354
0.23837526579997 -0.118756180758886
ID=Cyanocorax_melanocyaneus
LM=23
0.36768236676557 0.0239320398004697
0.309053941734855 0.0399305342777409
0.25009132708397 0.0547173450461205
0.190193856486592 0.0652948204396024
0.129745846669609 0.0719656674029755
0.0689802566137435 0.0734758963631348
0.00813932495199755 0.0724207057130113
-0.0524658321268193 0.0683296960259785
-0.112563233939408 0.0587806279616753
-0.172218523572873 0.0473031666748168
-0.230216903516187 0.0289083447980468
-0.286781362857214 0.00662622208049642
-0.333188075449693 -0.0293860433133386
-0.274720144861061 -0.0228633314875952
-0.215839634700299 -0.0215814029433059
-0.157048122489 -0.0247198319286426
-0.0985959536346643 -0.031698940997063
-0.0411977710288685 -0.0449341429320602
0.016114130160226 -0.0584451632256255
0.0734034712258228 -0.071985350458582
0.129844005359972 -0.0887415294659748
0.186756096363465 -0.10389278408307
0.244830934760263 -0.11343654574881
ID=Cyanocorax_sanblasianus
LM=23
0.37022403620301 0.0401121879353705
0.310645242412002 0.0491966823365135
0.2507634840057 0.0561876607084177
0.190625401394904 0.0595187282931757
0.13048240176741 0.0641064645697997
0.0702368140941013 0.0671363882699247
0.00994569245391862 0.068011824720096
-0.0503138168457945 0.0657800218074258
-0.110170068934515 0.0584837129880484
-0.169467587595672 0.0475122136987041
-0.227634212729939 0.0316972164891268
-0.284454703037245 0.0115360192316565
-0.334416077276073 -0.0213014923125886
-0.275769073620485 -0.0191777299559973
-0.217018771285014 -0.0206276162808697
-0.15853527962371 -0.0262419275968874
-0.100247223064999 -0.033886922294053
-0.0423299651704083 -0.0440133738081727
0.0149910468302739 -0.0570480138294669
0.0712946847306204 -0.0738921235588881
0.127846998161387 -0.0899885910035708
0.183035165295264 -0.110101268730754
0.240265811835264 -0.123000061677011
ID=Cyanocorax_violaceus
LM=23
0.35962509383992 0.04612285591081
0.301012738859163 0.0546436538973027
0.242140966485789 0.0606790148447983
0.182946514591126 0.0627579579574202
0.12374523976898 0.0616052437244458
0.064595666825525 0.058563872261365
0.00544241337872899 0.0555316596675655
-0.0537572105423223 0.0540891117461738
-0.112858178582774 0.0501672861181639
-0.171801931272175 0.0444430897465316
-0.230185394803034 0.034459286577623
-0.286292338303855 0.0156881230939692
-0.33956803596091 -0.0101872471737307
-0.279000380449006 -0.0158650979850526
-0.218555322581976 -0.0236154068311739
-0.157958372799831 -0.0299997929618612
-0.0976556204971191 -0.0387495190671678
-0.0384615999932197 -0.0531139250993983
0.0211099703325958 -0.0659207413342926
0.0809370708975897 -0.077204982722894
0.141259237004124 -0.0858698903227577
0.201419293620677 -0.0955466359513058
0.261860180182008 -0.102677916096536
ID=Cyanopica_cooki
LM=23
0.365618441306694 0.0465895060352464
0.306887802535756 0.0568031267560907
0.247455391176252 0.0607070142212306
0.187914648519721 0.0637569967881925
0.128338896359124 0.0619813475061688
0.0687317048987288 0.0617827429373919
0.00920331780765704 0.058492426947394
-0.0503165725684805 0.0550840196260493
-0.109734287688875 0.0502706897179791
-0.168868261876091 0.0428745377639781
-0.227560365416114 0.0324927219991609
-0.285952792555691 0.0204635999126507
-0.336819010607427 -0.00897498844661618
-0.277307874527122 -0.0130935080698824
-0.217961272499213 -0.019128063272929
-0.1590233631886 -0.0278903672288186
-0.100421652457342 -0.0390526176966235
-0.0419080317056782 -0.0506536213108032
0.0154682560392652 -0.0665937473489241
0.0739253951855128 -0.078510769485181
0.132124564291102 -0.0916409456911092
0.190737749948975 -0.10266605386836
0.249467317021846 -0.113094047792285
ID=Cyanopica_cyanus
LM=23
0.388370406450645 0.0150346736718045
0.331935673185798 0.0398084676961597
0.271745182521843 0.0540243625184398
0.210682418594351 0.0642364787634443
0.149453187475369 0.0731189522679098
0.0878069027164629 0.0788179047490749
0.025984910865084 0.0818133888587179
-0.0359057314593566 0.0803067871871086
-0.0974111700469739 0.0739796572157033
-0.157929693130202 0.0613150606686434
-0.216770725087269 0.0421476954698323
-0.273377339483963 0.0173478803980988
-0.319398426503789 -0.0228613632730049
-0.266849773050975 -0.0168554302388067
-0.213787086377107 -0.0164938925173808
-0.161116976508212 -0.0218355085198094
-0.108860418756143 -0.0311365806378393
-0.0573547198736477 -0.0437824724180254
-0.00657868381948144 -0.0592683190407623
0.042270204658379 -0.0797699423288961
0.0895223718211136 -0.103942386224194
0.136404290411643 -0.128845368607289
0.181165195396433 -0.157160045658931
ID=Dendrocitta_formosae
LM=23
0.389926414664987 0.0143054143837703
0.331639188794461 0.0355309038565063
0.271189947634622 0.0492018669672564
0.210432575484766 0.0618074218082446
0.149747253634213 0.0747558734028261
0.0883608884524458 0.0831212022315033
0.0265924364096798 0.0890423757671577
-0.0353411006445462 0.0857683678560554
-0.0968805163764255 0.078079325687589
-0.156996165070623 0.062713300304414
-0.215833598381957 0.0433296644231099
-0.270819922330152 0.0146232630567759
-0.319346092174243 -0.0227464570445524
-0.266588068398298 -0.0218093165759278
-0.21375367091149 -0.0208531588838292
-0.161053402107175 -0.0231142372561156
-0.108801357865356 -0.03079247045091
-0.0571825244165429 -0.042031059432059
-0.00726777264081433 -0.0593906640728903
0.0420763703859455 -0.0781746601252209
0.0891673472506252 -0.102161688236599
0.134078013362486 -0.12996774386097
0.176653755243393 -0.161237523806136
ID=Dendrocitta_occipitalis
LM=23
0.382998155793073 0.0309116204570462
0.325202042897669 0.049058316364887
0.265118757033349 0.0603265040532969
0.204794430680584 0.0696212864473385
0.144268597421901 0.0777886930219756
0.0835817883610393 0.0850483003299155
0.0225515828129421 0.0881785613217219
-0.0384992352024756 0.0868102647494057
-0.0990925499116108 0.0790271423695778
-0.158536866487973 0.0650710955007734
-0.215976689027876 0.0443458729814065
-0.271317119924574 0.0186894349148411
-0.316547869983992 -0.0206062253761913
-0.262981967438007 -0.0194515203542138
-0.209464429548305 -0.0167043918656479
-0.156244289599556 -0.022743254569581
-0.103559452213592 -0.0324693646728166
-0.0520601075126775 -0.0472990586357747
-0.00251725556626226 -0.0675230464208499
0.0457852026278997 -0.0906230101863974
0.0923481093113542 -0.117123878929688
0.137993297233641 -0.145006616792926
0.182155868243451 -0.1753267247081
ID=Dendrocitta_vagabunda
LM=23
0.36708319511799 0.0493059864761349
0.308033019710323 0.0557270904588625
0.248741070332187 0.0601112890280745
0.189374621796457 0.0634082444071178
0.129919928323163 0.0639470067095992
0.0704521228997357 0.0642781910190668
0.0109760300973104 0.0647105404213859
-0.0484049372531623 0.0620451186907231
-0.107746792186634 0.0586628999268586
-0.16675177262873 0.051322746317158
-0.225130336178016 0.0401317130713055
-0.282056642911886 0.0229579400358713
-0.333486988793634 -0.00554760306466638
-0.275198407749 -0.012828776508742
-0.217563881322423 -0.0236036841358254
-0.159675362009575 -0.0338223626067268
-0.102485920468607 -0.0475271369344305
-0.0452147422811194 -0.060939801643423
0.011958708090429 -0.0747753041116766
0.0699379480460325 -0.0843946333894065
0.127640142796018 -0.095922337413573
0.185746430795656 -0.104880769802144
0.243852565777485 -0.112366356951545
ID=Garrulus_glandarius
LM=23
0.367138054534042 0.049944919085611
0.309195008833311 0.0622395396866384
0.249933029913584 0.061396143032081
0.190704633382581 0.0658175284530226
0.131579999548967 0.0714612150544451
0.0721993394413313 0.0720443866232193
0.0128484405777569 0.0700477440511213
-0.0462866666502198 0.0645156354451303
-0.105431537985779 0.0590980995964009
-0.16445082698996 0.0524993326395624
-0.223344423558524 0.0448123522722461
-0.280120279392132 0.0279089070526838
-0.329373811462387 -0.00298174240254921
-0.272997262622134 -0.0159029508153344
-0.2160253014229 -0.0259724088938188
-0.159088901114765 -0.0361580948233714
-0.102709645423912 -0.0491839936502133
-0.0463834953360339 -0.0624183860220961
0.0103323558753308 -0.0738529396211444
0.0662776191809996 -0.0886268750242507
0.12231714162574 -0.102893339545704
0.178444541215308 -0.11682141141723
0.235241987829793 -0.126973660776448
ID=Garrulus_lidthi
LM=23
0.370991115882152 0.0337998810336134
0.311366146123157 0.0425517832930323
0.251408123106153 0.0478900107433791
0.191164433439871 0.0471186660910264
0.130993839633579 0.0438878070052843
0.0707614110689735 0.0414062414529543
0.0106209495998642 0.0372825082862383
-0.0495533288865165 0.0336283605287587
-0.109744245280691 0.0301524423553138
-0.169856131504174 0.0258514396046956
-0.229850570601632 0.0198753314376622
-0.289662499134851 0.0124305491420009
-0.347626256838722 -0.0032937063309201
-0.286669034404849 -0.00683686053520205
-0.225659300028062 -0.0104903394016617
-0.164914085504648 -0.0169088624913786
-0.104350294865097 -0.0251089020648176
-0.0437474434835194 -0.0331716410184224
0.0166513080940109 -0.0425780373640935
0.0770243764032307 -0.0519494408358336
0.137221047905444 -0.0622477229657745
0.197121173279624 -0.0742929607998599
0.256309265996702 -0.0889965471659954
ID=Gymnorhinus_cyanocephalus
LM=23
0.378089108794914 0.0273900808417694
0.319969388047006 0.0424927446296792
0.259372107060935 0.0467015287777857
0.198557080199939 0.0485908366724811
0.137781151446264 0.0455770921990457
0.0769793646115786 0.0426191939071286
0.0161927411477572 0.0394391213680056
-0.0445290297730349 0.0352826985657843
-0.105289815484257 0.03187979696805
-0.166020437903628 0.0279077921231892
-0.226519010471464 0.0213389099038333
-0.286728023517368 0.0124839872534702
-0.345448313514268 -0.00268900775046696
-0.286224126733776 -0.00822214605823933
-0.226804680391422 -0.0114056163193025
-0.167449599053184 -0.0154353680628086
-0.10824798336574 -0.021575939365798
-0.0491255175025238 -0.0284816435345108
0.00939967579969518 -0.0392750176041673
0.067656116650355 -0.0514652323242572
0.12554883550677 -0.0651797999817478
0.182972272890594 -0.0808120784826493
0.239868695554861 -0.0971619337262749
ID=Nucifraga_caryocatactes
LM=23
0.375832435089616 0.0366884800540717
0.315973950699816 0.0451692486046348
0.255582398196442 0.048825869781212
0.195033659829495 0.0495186313789927
0.13449664893532 0.0475980911280519
0.0739901978005241 0.0450635735102375
0.0134590331153913 0.0437852242356213
-0.0470189601758667 0.0406171856447496
-0.107448521071718 0.036759901193043
-0.167784967324218 0.031512820538183
-0.227949384718665 0.0248186673144063
-0.287667919488136 0.015007346786136
-0.343445615080254 -0.00651937223560064
-0.284061565930041 -0.0107787866049201
-0.224372345926016 -0.0124526105051793
-0.164810583235478 -0.0173758703674539
-0.105451958166231 -0.0240147797417219
-0.0463676835059274 -0.0329283179690427
0.0121621821906758 -0.0448217990962495
0.0702301011197479 -0.0586976114294074
0.128486851753873 -0.0718054973189983
0.186666175384497 -0.0854220024530038
0.244465870507153 -0.100548392447761
ID=Nucifraga_columbiana
LM=23
0.367634368851825 0.0519969665556442
0.308945300266176 0.0593605818579062
0.249710327561731 0.0610474563812099
0.190456679695145 0.0592558689604893
0.131211318474032 0.0571858958912619
0.0719996901999658 0.0538639444138158
0.0127266772685256 0.0517513671608564
-0.0464895249559478 0.0484637232163722
-0.105673846779425 0.0449283278961871
-0.164858235143479 0.0411781179198299
-0.223755415306614 0.0344445162448207
-0.282066113813997 0.0249670388562475
-0.338886450761911 0.00835899215663932
-0.280719488807593 -0.00527992691783684
-0.221809725055773 -0.0164045159293583
-0.163111427679881 -0.0285053082421716
-0.104877515005011 -0.0426656984172293
-0.0469782426336514 -0.0581831409514837
0.0115876767754068 -0.0709576781599155
0.0698281781513663 -0.0851083970759821
0.128775077204609 -0.0941493319937183
0.188336095974983 -0.0964549705494715
0.248014595519517 -0.0990938292741126
ID=Perisoreus_canadensis
LM=23
0.370131872157978 0.0497716616210077
0.312507856959009 0.0633340810594629
0.253566278006255 0.0670895930087228
0.194324608140742 0.0637095125797239
0.135048459418604 0.0608302029805012
0.0757908974742841 0.0574792143983233
0.0166732740401962 0.0525325330070419
-0.0425155310440793 0.0486139676345351
-0.101717225146236 0.0451042769783317
-0.161019715987 0.0427467150289134
-0.219970353713678 0.0361420955515626
-0.278703342501937 0.0283920875379719
-0.335987795009752 0.0135614151213224
-0.279175832887776 -0.00188605611573501
-0.221736034346046 -0.0148174146929822
-0.164464758773413 -0.0285942458588835
-0.107329061206203 -0.0428961705770721
-0.0510644953764295 -0.060223720737191
0.00606520780606666 -0.0742869944006296
0.0631098155268612 -0.08879676781566
0.120439071932287 -0.102026478939484
0.178785799696697 -0.106812405049458
0.237241004833569 -0.108967102320324
ID=Perisoreus_infaustus
LM=23
0.365585403178465 0.0354542624726551
0.305954448236615 0.0439307806060154
0.245943318440532 0.0492914387676675
0.186096061241448 0.0562785491646833
0.125961097833953 0.0601974013713656
0.0658787829433616 0.0646916004108992
0.00562888171927698 0.0650121433353148
-0.0545129370671166 0.0616600402349219
-0.114276606031849 0.0539234646455949
-0.173528148477234 0.043025858832437
-0.231495160559978 0.0267710716606924
-0.28786323602847 0.00551576834292892
-0.338443097503264 -0.025715233325493
-0.278563662970028 -0.022511408527725
-0.218259452394609 -0.0200606849263071
-0.158060803517004 -0.0240721854295816
-0.0980532947463671 -0.0307170798253018
-0.0384986963397089 -0.040828407673598
0.0210703321611683 -0.0509044902618572
0.0799146735329928 -0.0644750940465582
0.13814644007269 -0.08048962185956
0.196154881686886 -0.0971682526503715
0.255220774588242 -0.108809921318822
ID=Pica_hudsonia
LM=23
0.370001370251152 0.0326109421025239
0.310130556014536 0.041694842464807
0.249992151704541 0.0495544189223485
0.18981255040579 0.0569857503790448
0.129593444417945 0.0639700417585693
0.0690928587869574 0.0678305290098537
0.00848919472711266 0.0683954614248559
-0.05197664305493 0.0641118221800988
-0.111970475901197 0.0556238365062008
-0.17152020326389 0.0441958790234153
-0.229891727364415 0.0278596106243904
-0.286503736197071 0.00649780131242857
-0.335805238531504 -0.0272269964442308
-0.27726867935472 -0.0180782107162251
-0.217902397323149 -0.0178684226299514
-0.158696152182831 -0.021906313171768
-0.100338607818515 -0.0325751415949355
-0.0421911411533781 -0.044430906853936
0.0161482057049722 -0.0555529155248186
0.0741538136715393 -0.0680974581838751
0.131536678033163 -0.0831199885219373
0.188665557516329 -0.0991795577505827
0.24644862091156 -0.111295024316276
ID=Pica_nuttalli
LM=23
0.369628784801217 0.0408870558554604
0.309843772367559 0.0481948747159165
0.249808922400803 0.0534537647319446
0.189892311973361 0.0601502903576048
0.12982913644991 0.0650202849648604
0.0696128511616349 0.067899677233215
0.00932016624801416 0.0676928354252335
-0.0508739468633079 0.0643776412286087
-0.110813931465447 0.0579891562422526
-0.169980158653154 0.0464802216880294
-0.227840615173288 0.0298028446444277
-0.284176167189369 0.00855580590998826
-0.334891803227591 -0.0232977600487334
-0.276219078262203 -0.0172046997633672
-0.21718249055758 -0.0170223184524552
-0.158543764878264 -0.0239769304593938
-0.10013842101388 -0.0329234105862025
-0.0423000504315233 -0.0449370041031698
0.0149763973712 -0.0593757142057643
0.0721632643042019 -0.0742007519635081
0.129087915578711 -0.0900142493059305
0.185714056325016 -0.106853411866772
0.243082848733979 -0.120698202242245
ID=Pica_pica
LM=23
0.375106988895208 0.0187457690586766
0.315414160219362 0.032080006964173
0.254874147805692 0.0400658904625265
0.193790151369207 0.0439892023871138
0.132740078688157 0.0485143959159716
0.0716042353350931 0.0512384539135704
0.010400304293236 0.0509382381097443
-0.0507294377800422 0.0482392237524415
-0.111684198621416 0.0426911945477708
-0.172078946352796 0.0328009740332875
-0.23174016461723 0.0192323687594318
-0.290840213153653 0.0033588040409408
-0.343935044826401 -0.0246187579111202
-0.283952006498767 -0.0177948272101611
-0.22358468544576 -0.0143920428627372
-0.163175879478155 -0.0143022788349712
-0.102822942603451 -0.0176941527538769
-0.0428128418028408 -0.0251199450863802
0.0162687072233492 -0.037268162989367
0.075476213241826 -0.0484874834847683
0.134348924313707 -0.061964307628341
0.192718222592333 -0.0778206436669699
0.244614227203344 -0.0924319195169551
ID=Podoces_hendersoni
LM=23
0.356145410998148 0.0185492349539426
0.300373885498933 0.042362031307659
0.244711607862631 0.0664351060275162
0.186733845882165 0.0838796446889833
0.126565376504744 0.0918400115025844
0.0658988993766891 0.0930353168843291
0.00532211596267619 0.0894262063350814
-0.055036895634824 0.0829925537941416
-0.114560310859603 0.0713255098119093
-0.172885346795278 0.0545636567501124
-0.229295137376173 0.032308128708447
-0.283266892612424 0.00484569544547376
-0.325449011616191 -0.0370438408915233
-0.267916921697544 -0.0288543459654811
-0.209685510778067 -0.0300370606164676
-0.151583736567004 -0.0341986200182964
-0.0938950272465933 -0.0421473199285397
-0.0369584544098607 -0.0542409952567463
0.0200743720534522 -0.0661070264649214
0.0758514407667502 -0.0829136506401068
0.13118725159129 -0.101087059645775
0.185937532140069 -0.120852793533558
0.241731506956012 -0.134080383248763
ID=Ptilostomus_afer
LM=23
0.376566335181951 0.0232749192864306
0.316966311897852 0.0345340902402404
0.256932600538038 0.0434630347085633
0.196684867858237 0.0505803795284636
0.136175359199609 0.0548258673760231
0.0755411708063345 0.0567393346988003
0.0148432265142911 0.0576291648076685
-0.0458050817805993 0.0555205311659675
-0.106319783336842 0.0507418942215995
-0.166461028699425 0.0425990391259327
-0.22528557767944 0.0276694166732014
-0.282808373807457 0.00848960742390372
-0.336784067391131 -0.0183391846777402
-0.285991455815601 -0.0194692474834775
-0.226617926447686 -0.0173886465792298
-0.167259251697146 -0.0218542003537831
-0.108141249592928 -0.0287737328431882
-0.0492345642969261 -0.0373700865180666
0.00981410094912972 -0.0447222956571065
0.0681632095250563 -0.0564001220626452
0.125937897496358 -0.0706211721456166
0.182985679103494 -0.0876311737256673
0.24009760147483 -0.103497417210274
ID=Pyrrhocorax_graculus
LM=23
0.36557143011244 0.0159675424589189
0.306695496496549 0.028569842002062
0.247467556081847 0.0405122235899148
0.187220618270349 0.0461717904202526
0.126718210725126 0.0483301651935503
0.0661881640392444 0.0477981101288982
0.0056565002948096 0.0459634033987151
-0.0547786365102511 0.0419230172414173
-0.114994383432689 0.0355259156990732
-0.174670589352482 0.0254148692623539
-0.234122400904004 0.0139226365874078
-0.292708760434218 -0.00114489847490874
-0.348278054697982 -0.0243974712727155
-0.286394084677673 -0.0189675437332587
-0.224303011463639 -0.0152199566429782
-0.162077234643407 -0.0135995502397301
-0.0997784267513439 -0.0144641644158972
-0.0377673707708427 -0.019929970374586
0.0241488067860584 -0.0266058075768572
0.0854815745578212 -0.0374030231898061
0.145674889853033 -0.0535609762476273
0.204648041878258 -0.0736728563224886
0.264401664542998 -0.0911332974917097
ID=Pyrrhocorax_pyrrhocorax
LM=23
0.375139936862261 0.0248975623197168
0.31816076919541 0.0460346674265084
0.258790637577722 0.058185378104981
0.198298067332409 0.064540908250997
0.137619883674828 0.0688748079034709
0.0768680297152337 0.0719233360583994
0.0160566096203823 0.0720105655149556
-0.0446627100026124 0.0681785246794542
-0.105354560446923 0.0640287531273251
-0.165121806185309 0.0526516291551098
-0.22422988211309 0.0383601385034129
-0.281786811044782 0.0188696881658933
-0.330003007115582 -0.0167187189445618
-0.273429729291759 -0.020361874773172
-0.216873405439512 -0.0241680607681085
-0.160475198548543 -0.0300275146765621
-0.104357222672979 -0.0382055793330155
-0.0484584402483546 -0.0475988655268585
0.00647138092301419 -0.0615750663506626
0.0613740764812435 -0.0757238147804882
0.114663798149988 -0.0950327593377493
0.167970017737214 -0.113996415423669
0.22333956583974 -0.125147289295377
ID=Urocissa_caerulea
LM=23
0.372235434972798 0.0382030469207773
0.313231673442814 0.0500535600745505
0.25354796587458 0.0579921588331232
0.193617746816613 0.0638842118718084
0.133485216391362 0.0672192035578258
0.0732560141869729 0.0686574522725468
0.0129919314345096 0.0690692481547003
-0.0472000011009354 0.0675725668345693
-0.107042384781093 0.0607868280662042
-0.166519399052598 0.0514180586916835
-0.225048819490595 0.0372201966398388
-0.281765629453725 0.0173300211516961
-0.331893854412491 -0.0152735677639923
-0.274265411210087 -0.01590180162682
-0.216953361805377 -0.0225971056500399
-0.159805718832369 -0.0307062862018528
-0.102834236088358 -0.0401800004363135
-0.046096699718868 -0.0509249087074674
0.0100143242758578 -0.0645499556088745
0.0658331053892784 -0.079160212028043
0.121590503787061 -0.0941435749276591
0.177079185153553 -0.11006099604262
0.232542414221096 -0.125908144075641
ID=Urocissa_erythrorhyncha
LM=23
0.367128449346999 -0.0686297472928866
0.339703588172723 -0.00946185880995457
0.287994363265887 0.0325968571023958
0.2288846084537 0.0641798785787016
0.166869890370637 0.0896180182823044
0.101882464842528 0.106100007571037
0.0353349621978554 0.113978561786641
-0.031644846397278 0.112972188853563
-0.0971338327924022 0.0989056273107815
-0.159302971572976 0.0739104321898482
-0.217666004726149 0.0409269019150523
-0.270362559277615 -0.000360117418030504
-0.307195274798327 -0.0546637349602585
-0.260325558726695 -0.0409609311901787
-0.211900667590054 -0.0347917750932414
-0.163181205349177 -0.0328422954327646
-0.114347819333204 -0.0352384320342238
-0.0658561718381538 -0.0415238379921888
-0.0179908881590144 -0.0511249294138961
0.0293117702636198 -0.0634124762093737
0.0750371412216141 -0.0807537713321193
0.119604432279521 -0.100867818365898
0.16515613014596 -0.11855674804531
ID=Corvus_crassirostris
LM=23
0.36415312756756 0.044389822894432
0.304853233585694 0.0498041264737748
0.245395942971535 0.0540204056639882
0.185830831054158 0.056200601276804
0.126175481767327 0.0564292738751035
0.0665183688631077 0.0558330022079477
0.00691208237949427 0.0534482141522667
-0.0526206126069978 0.0496715285970422
-0.112074760775922 0.044748103974051
-0.17127337935717 0.0375887321082699
-0.230116262311451 0.0278764116942914
-0.287966534905303 0.0134814100184846
-0.341973233023858 -0.0109826681880476
-0.281089773733227 -0.0126290136714985
-0.220371065609367 -0.016701273965386
-0.159952831418857 -0.0242029413270261
-0.0999374800554081 -0.03471194798373
-0.0400119030436385 -0.0458533885074298
0.0198944982069385 -0.0570099416719465
0.0797874052218172 -0.0682346292748478
0.139172842069539 -0.0816279551163566
0.19906046143794 -0.0927801315429431
0.25963356171609 -0.0987577416872445
ID=Aphelocoma_californica
LM=23
0.36992714509144 0.0397759530173989
0.310464356344309 0.0476978337839724
0.25064862139574 0.052269720402209
0.190691754128852 0.0542405143166427
0.130704196853296 0.054023086049178
0.0708050003058327 0.0517878238538303
0.010878087426727 0.049553470403254
-0.048993000215445 0.0456564610600937
-0.108885820196967 0.0421069317187193
-0.168433055887162 0.034864864458433
-0.228015456674635 0.0278179487999817
-0.287093840754958 0.0177988929171941
-0.342509277800977 -0.00463656045431517
-0.282627246295591 -0.0105574881869158
-0.222832182195966 -0.0172182420016448
-0.163138477254895 -0.024907378877798
-0.103456139032678 -0.0328094048668025
-0.0440690423111105 -0.0425663745667095
0.0149576775789639 -0.0544068776282607
0.0741521959214422 -0.0653747988842753
0.133103666691774 -0.0775847810829892
0.192050513373068 -0.0898195014698097
0.251670323508942 -0.0977120927613863
ID=Aphelocoma_insularis
LM=23
0.364934594062097 0.0347499382117305
0.30585813945832 0.0453205700360426
0.246453021396527 0.0545190116324201
0.186480999629735 0.0593570879643389
0.126309823274777 0.0605749392000538
0.066120705144501 0.060286762394041
0.00599723285043144 0.0576347129276903
-0.0540940325512369 0.0542619028674227
-0.113959677830028 0.0482002867468185
-0.173594489222669 0.0400958991722688
-0.23265310759278 0.0286385566750641
-0.289733444815626 0.00994310902913012
-0.33860789761952 -0.0225567506714665
-0.278665181727061 -0.0150879168205562
-0.2182650470676 -0.0168716775885385
-0.15815096232941 -0.023339638417497
-0.0984491124011783 -0.0327465870862676
-0.0389436280166157 -0.0433901678276286
0.0203648808416387 -0.0551769162300225
0.0794345219080405 -0.0680927176668759
0.138328142792226 -0.0817827755241558
0.197343023196345 -0.0949029343217943
0.257491496619086 -0.0996346947022175
ID=Aphelocoma_unicolor
LM=23
0.369221038449776 0.0346422023550351
0.310059949802403 0.0453504765450444
0.250520331918518 0.0532572689027737
0.190534463106861 0.0579463972101739
0.130381932710103 0.0585545371341462
0.0702129607493636 0.0575761519302209
0.0100905789658701 0.054590375907801
-0.0498326504162846 0.0492412705798885
-0.109815419905512 0.0446012099781216
-0.169595301967683 0.0376359188349377
-0.229012651577039 0.0282073490228163
-0.287876449113474 0.015890601478543
-0.34031620262073 -0.00909028905736811
-0.280826727510596 -0.0127955324419241
-0.221152083764869 -0.0177638182769241
-0.161716065114841 -0.0252302503887263
-0.102662435522789 -0.0354523761893574
-0.043508084711996 -0.0450585054989923
0.0154664685588513 -0.055753948471328
0.0745514664042708 -0.0657024161049533
0.133022539518403 -0.0787114691057868
0.191765039078277 -0.0905777603467857
0.250487302963117 -0.101357393997356
ID=Aphelocoma_wollweberi
LM=23
0.360558873723917 0.0365943408169243
0.301236727030581 0.0427117654708999
0.241912776810089 0.0484859101013978
0.182451322705002 0.0526204684223927
0.122810885894949 0.0527954171575608
0.0632097979042455 0.0516539881239345
0.00361668049029265 0.0490176822642822
-0.0559039246732072 0.0449569863307165
-0.115311552211146 0.0395612988068144
-0.174567913110953 0.0326490313989446
-0.233350863748434 0.0226192389886227
-0.291455007996942 0.00934028378421929
-0.345525580429656 -0.0138611119131382
-0.283565639663878 -0.0143130796471464
-0.22147082608127 -0.0169898125636426
-0.159528494118292 -0.0219694646876006
-0.0979008420059986 -0.0304724457820389
-0.0364408219886963 -0.0401200836427637
0.02507081552552 -0.0494096756099284
0.086561423834588 -0.0589056518713242
0.147965181815438 -0.0686241648662564
0.209042777055484 -0.0802607400999274
0.270584203238365 -0.0880801809829436
ID=Aphelocoma_woodhouseii
LM=23
0.371802809831759 0.0327669056359602
0.312022776668698 0.0445011169134974
0.251650408842021 0.0532084311686099
0.191055142596403 0.0602676762259354
0.130227866932489 0.0649335613177643
0.0692454880985852 0.0667371368625339
0.00824820188410035 0.0661563552882551
-0.0526393678518384 0.062464807327622
-0.113225540999689 0.0552919672265447
-0.173117157930237 0.0438160481854828
-0.231889249218494 0.0275863837064411
-0.288824252789507 0.00584471740123884
-0.333024948127385 -0.024063901495482
-0.274476760389798 -0.0197449361031604
-0.215735125651431 -0.0189148088628241
-0.157140582057463 -0.0227559165907683
-0.0988843346663001 -0.0304734599877491
-0.0407140622196822 -0.0388526235668354
0.0164945804129224 -0.0523256145215573
0.0731808093229893 -0.0677393031898681
0.129512596553624 -0.0843951142279402
0.185225502624371 -0.103057764682385
0.241005198133862 -0.121251664031316
ID=Calocitta_colliei
LM=23
0.373566382941466 0.0433568318266394
0.314360166946421 0.0552323504006521
0.254206333767973 0.0523312786725801
0.19385990075283 0.0561145640972232
0.133566469016082 0.0608263665187273
0.0734544617262399 0.0676289080453341
0.0130481042723828 0.0700179635708884
-0.0474265139282026 0.0700317238689948
-0.107660071558861 0.0647572730972089
-0.167128234074692 0.0536184182885471
-0.225238946603223 0.0370478642798386
-0.282130503408864 0.016541783048817
-0.331482201174362 -0.0174140544693073
-0.273957895653373 -0.017828417290124
-0.216765864147812 -0.0237639217239647
-0.159450010670628 -0.0296229736549897
-0.102475836740465 -0.0383327803497863
-0.0459297124000161 -0.0494499357348161
0.0103643595389422 -0.0616746215150672
0.0662560950048384 -0.0753563205901401
0.12076307314971 -0.0940421330432964
0.175642064050686 -0.1113741396912
0.230558379192929 -0.128646027652759
ID=Cissa_chinensis
LM=23
0.364590765874904 0.0365401279932588
0.304991282644705 0.0448799744200625
0.245314518272908 0.052657315186791
0.185590917448429 0.0601730373872829
0.125773280982471 0.0664965927948879
0.0656573339112252 0.0689478779724788
0.00551574849780122 0.0690665789057192
-0.0544905689091215 0.0648485681830587
-0.114070191010615 0.0565300297110984
-0.173120230839756 0.0450258210433599
-0.230951331816456 0.0285199810553336
-0.286433788310554 0.00530202692375833
-0.336745171396251 -0.0268492267610173
-0.276921449421856 -0.0221749081497301
-0.21689985950462 -0.0216302530230812
-0.15702730762005 -0.0262984961454701
-0.0973643987799767 -0.033418149625629
-0.0379935826598705 -0.0426082945986849
0.0207906377417176 -0.0550750238480095
0.0794427003498732 -0.0681773125822137
0.137344604101263 -0.0841972953819587
0.194284732249558 -0.102667595511928
0.25272135819427 -0.115891375949366
ID=Corvus_brachyrhynchos
LM=23
0.36748119757741 0.0339852757957132
0.308092513314784 0.0435479433152521
0.248315390803036 0.0513387078671325
0.188224248412054 0.0563986471348999
0.127997950647218 0.059648379633136
0.0677031754565439 0.061136408356563
0.00741502601855072 0.0593846707401789
-0.0527675663673439 0.0554925297850153
-0.112647627814715 0.0484716743785249
-0.17200038026422 0.0378148755140456
-0.230459998599263 0.0229875849850032
-0.287846752152166 0.00443887362010222
-0.340553583034606 -0.0229018613523458
-0.280276379188322 -0.0184131071083113
-0.219837984656212 -0.0161687100211599
-0.159423524611598 -0.0177158885272316
-0.0993752636426602 -0.0247721241469187
-0.0398800091566261 -0.0357621000147527
0.0191743417253559 -0.048880650952525
0.0777394515230037 -0.0637671583363883
0.135845084768814 -0.0804282315651693
0.194234697295848 -0.0959258619409355
0.252845991945115 -0.10990987715983
ID=Corvus_kubaryi
LM=23
0.359559887031519 0.0285822796463518
0.300288693575821 0.0380730822641862
0.240853062184389 0.0462961639633479
0.181181463900821 0.0526947540385383
0.121340076552556 0.057225070008923
0.0614182556447839 0.0608361908495392
0.00140405495749452 0.0603377331916198
-0.0584647410268489 0.0561167650556405
-0.118025416522476 0.0486528615497831
-0.176965572369851 0.0374452797945293
-0.235243004412147 0.0231090010636313
-0.291865748805528 0.00344771600395081
-0.342066583872405 -0.0280059304097823
-0.280558609562509 -0.0209898085591165
-0.218816267556529 -0.0191171923308273
-0.157058994558455 -0.0223858833041819
-0.095738292748056 -0.0308082147404728
-0.0344235479015032 -0.0394486692631963
0.0266613866452774 -0.0495723612129635
0.0876747912071658 -0.0598957445026583
0.148486373487131 -0.0712689065917949
0.20950869620984 -0.0815563104614044
0.270850037939508 -0.0897678760536416
ID=Corvus_sinaloae
LM=23
0.369323759049443 -0.00263748383678874
0.317145109830638 0.0296641966677244
0.259841373357569 0.0525581153522529
0.199790310255827 0.0675212203807138
0.138580913178661 0.0765849085346766
0.0767965300802742 0.0803670244099503
0.0149025210693354 0.0782646970654932
-0.0467122990205709 0.0723921953704924
-0.107904706685422 0.063064647653724
-0.168095324215881 0.0487362702964876
-0.227035162816001 0.0300421425729791
-0.283232240331356 0.00420872174419624
-0.332169017199343 -0.032066671947136
-0.275310919825554 -0.0250250275796008
-0.218054431510293 -0.0228951922217696
-0.160829833941725 -0.0251415953562989
-0.104080793793072 -0.0327925588526548
-0.0473807523073855 -0.0411072754223181
0.00866165130626876 -0.0531551240507874
0.0642810669128536 -0.066993033598365
0.119277322702234 -0.0830869542517098
0.173772770429346 -0.100841665716439
0.228432153474153 -0.117661557214822
ID=Corvus_woodfordi
LM=23
0.368916439377222 0.037878664260147
0.309155812760876 0.0452720316618676
0.249159840553785 0.0516447077867958
0.189074374257829 0.0574311633497376
0.129022070552704 0.0635191588907457
0.0686601056850955 0.0638523395778926
0.00832072513128339 0.0626517925398065
-0.0519554101324274 0.059469316625022
-0.111877235115418 0.0524322530863684
-0.171332209080877 0.042022909934461
-0.229654626098948 0.0268561057662538
-0.286746888643062 0.00730745675959134
-0.337080355890327 -0.0253130570174907
-0.278338023195636 -0.0147943003475406
-0.218600556771328 -0.0169152350539801
-0.159148467673903 -0.0223660525873078
-0.0997670017056611 -0.0291854279216222
-0.040979421761574 -0.0397220207681603
0.0171384043691635 -0.0536774928851801
0.0748203553989414 -0.0692766715001841
0.132682861429996 -0.0841781476409307
0.190322389205319 -0.0999972365480994
0.248206817346943 -0.114912257968193
ID=Cyanocorax_beecheii
LM=23
0.366860160743849 0.0431971858505423
0.307702578895559 0.0526857162507906
0.248281351614175 0.0604251670888629
0.188630027016846 0.0658094436954382
0.128708879799395 0.0682663497587646
0.0687703994690327 0.0697304791022204
0.00881505878357865 0.0687035557772613
-0.0509506952265666 0.0641236195014819
-0.110422300001737 0.0567980002496978
-0.169417624428973 0.0461650857893743
-0.227668851224653 0.0319704754667692
-0.283662626311646 0.0109433823467128
-0.334087146797972 -0.0208724835439703
-0.275094365742127 -0.0184864682321441
-0.216071466080779 -0.0197061499424548
-0.157120002963428 -0.0243781555313308
-0.0986153007200422 -0.032970127345126
-0.0407532048973279 -0.045093679788253
0.0160872554208432 -0.0613497713916375
0.0725639851272632 -0.078787705163758
0.128977962077302 -0.0964662147422183
0.185788061666067 -0.11258693889846
0.242677863781341 -0.128120766298564
ID=Cyanocorax_cayanus
LM=23
0.367667991589888 0.0354114152507805
0.308344112133438 0.0457872877084441
0.248829527182672 0.0549581868081315
0.189221893192471 0.0635400474086106
0.129134016928621 0.0676289547082063
0.0689677726618025 0.0704430216570423
0.00881409761107169 0.0719381516949974
-0.0511474866704927 0.0666157925527939
-0.110704390801999 0.0577658134965608
-0.169584175604213 0.0452049560312012
-0.227565892261962 0.0291388938122245
-0.283809026205983 0.00780104300738018
-0.335650521448515 -0.0222403597229429
-0.276660232118516 -0.0195120650888413
-0.217556174865614 -0.021925792656197
-0.158377667648012 -0.0249379142253391
-0.0998024976693638 -0.0340316113944432
-0.0416296991843476 -0.0449311214681465
0.0159787060772607 -0.0586738033332467
0.07359900973897 -0.0725391043962699
0.130354186796097 -0.0895423891618295
0.187377698404084 -0.105645583835463
0.24419875216264 -0.122253818853655
ID=Cyanocorax_cyanomelas
LM=23
0.380353821320976 0.0418063005995024
0.320163633841538 0.0486450492437041
0.25982424533201 0.0541527840605151
0.199295970763642 0.0574711523630341
0.13871330712994 0.0585552022299852
0.0782386176266661 0.0615410514671193
0.017673180594367 0.0643457321647977
-0.0429038454416084 0.0618403362399385
-0.103388272487911 0.0578651873557181
-0.163446001963556 0.0503167230591501
-0.223029966063746 0.0394336165720573
-0.28152981862977 0.0238073446241581
-0.331425144736043 -0.00941984288818504
-0.274908082636164 -0.0114868633877833
-0.218680256406982 -0.0190257377512009
-0.162821220558468 -0.0289642904636335
-0.107178361193928 -0.0400598053099807
-0.0513096506015111 -0.0498563669280136
0.00399077394354962 -0.0622863836213992
0.058924163330106 -0.0759640819762791
0.113672909156717 -0.0907491784599557
0.167982159493535 -0.107112355106677
0.221787838186641 -0.124855574086573
ID=Cyanocorax_cyanopogon
LM=23
0.369048558788995 0.0203050008985461
0.310887604394867 0.0386774001522786
0.252405944611378 0.0563324926627178
0.192016032194786 0.0655123677622285
0.131169545136595 0.0717576711991109
0.0700350546651852 0.0738799371070641
0.00888528268203724 0.073197512070369
-0.052035071306816 0.0680790653171995
-0.112509212920795 0.0589208663934157
-0.172216129421944 0.045671378095631
-0.231122732704164 0.0294267255391516
-0.287353321533215 0.00565192864474779
-0.332068998302917 -0.0283562733721253
-0.273942044567542 -0.0224980578397906
-0.215523734568224 -0.0223686976077477
-0.157206408620538 -0.0262531433513662
-0.0991318883709317 -0.032914326466931
-0.041369412742472 -0.0417070664574037
0.0156164664597641 -0.0545860926178745
0.0720247005898894 -0.0700017234684974
0.128284331929088 -0.0859056734406877
0.184020007958956 -0.103527879146054
0.240085425648016 -0.119293412073982
ID=Cyanocorax_morio
LM=23
0.372193482722791 0.0335791293785927
0.313200379797423 0.0464710971949247
0.25361173349352 0.0562348675539562
0.1935985307185 0.0619045497415557
0.133222270363988 0.0638254556193062
0.0728395147140435 0.0656271181344998
0.0124436252559364 0.0648719455964444
-0.0479133254529805 0.0619443165775524
-0.108085276516401 0.0564877891286514
-0.167696648448595 0.0467163805023037
-0.226306390906096 0.0320744080139439
-0.283648584751654 0.0130751671096585
-0.335431347742575 -0.017431219863627
-0.276997860097023 -0.0159212550148289
-0.218571157623331 -0.0185972083325259
-0.160446639984022 -0.0249904813000905
-0.10266359073593 -0.0342581940133496
-0.045363886319996 -0.045653293665529
0.0114085028276321 -0.0595702601024633
0.0679677754070478 -0.0746519610734457
0.124103282991891 -0.0911435089191934
0.180519607735736 -0.106712847447985
0.238016002550095 -0.113881994818351
ID=Cyanocorax_mystacalis
LM=23
0.375506456012217 0.0382112445957662
0.31521859053484 0.045253547746019
0.254824996218936 0.0511329146009332
0.194209013702667 0.0540152762078257
0.133712422925919 0.0588541253859421
0.0730814779328992 0.0617577886177923
0.0124203996206066 0.0636105254686747
-0.0482280424881474 0.0619336257993795
-0.10869338370107 0.0566010936058187
-0.16882129903993 0.0484078385914273
-0.228197468292941 0.0358682677127568
-0.28588915846821 0.0173030929823383
-0.333883551570026 -0.0162783362267713
-0.275813964379667 -0.0166261530491828
-0.217745912363535 -0.0184019577659394
-0.160518763438822 -0.0276171404213514
-0.10357020987007 -0.0386651688032393
-0.0465644955774279 -0.0490968286557305
0.0103397814237011 -0.0605869715171024
0.0671961792896858 -0.0723740390461697
0.123514809740477 -0.0866055567143757
0.180270971617802 -0.0991916226485081
0.237631150170095 -0.107505566466303
ID=Cyanocorax_yncas
LM=23
0.367703169998935 0.0234399591155986
0.309302588884957 0.0400029972917691
0.250620419757264 0.0556139086009792
0.190818111518814 0.0657091896124512
0.13040337939476 0.0719434954861059
0.0697156356856037 0.0742307877779797
0.0090228663152049 0.0725205598333107
-0.0515204674759967 0.0677091855857512
-0.111702790463563 0.0595832125272853
-0.171059556530693 0.0469529983365975
-0.229603871859624 0.0308709994942894
-0.28663996077112 0.010210172619167
-0.333430852609191 -0.0263836533749332
-0.27482148190243 -0.02317009068737
-0.21614834109964 -0.0231342244975321
-0.157595015855683 -0.0272016166332942
-0.0994193747839128 -0.0351542522357407
-0.0416232626627483 -0.0456332758671128
0.0155198048803809 -0.0590483648248878
0.0723587013224737 -0.0739181380181655
0.129202906393839 -0.0885853380829734
0.185589446782048 -0.105087276391591
0.243307945080322 -0.111471235667684
ID=Cyanocorax_yucatanicus
LM=23
0.370246381614804 0.0240888474289468
0.3112378588652 0.0383881999707289
0.251891196277741 0.0512357052365919
0.192129824146582 0.0625373368625805
0.13158180805831 0.0684554950385929
0.0708111659566918 0.0711224047380888
0.010008719099669 0.0695626967854792
-0.0507195858606536 0.0658015696573396
-0.111056538923106 0.0579575639552628
-0.170750202935757 0.046277960673728
-0.228986225838029 0.0288780299056759
-0.285006337238049 0.00525899289094418
-0.335332034878475 -0.0280165200901084
-0.276728236252045 -0.0227416338519861
-0.218029648809893 -0.0201357280540352
-0.159260172305204 -0.0238408509934007
-0.100713701845868 -0.0302594482378333
-0.0426690622158178 -0.0401856830982081
0.0148763039327585 -0.0529515801158264
0.0715739165147653 -0.0689625733382607
0.128095356448263 -0.085504694179998
0.184834448849971 -0.101467340460965
0.241964767338142 -0.115498750723338
ID=Cyanolyca_argentigula
LM=23
0.368545951788507 0.0459781302149487
0.309941475828381 0.057574944512732
0.250778167407557 0.0652970722998114
0.191059927173585 0.067141454369985
0.131431680402803 0.0705984221801933
0.0716675140132437 0.070791285982392
0.0119043695898566 0.0703887050572402
-0.047642844700119 0.0657589995286369
-0.107109386673641 0.0597934862842575
-0.166191222207955 0.0509349351850169
-0.224480911689821 0.0381983898337573
-0.281010699948514 0.0188459704057235
-0.330909440476191 -0.0128200207876268
-0.272935490025724 -0.0154121506493672
-0.215214223414171 -0.0210899250550614
-0.158154880029774 -0.0313702850662217
-0.100996207903312 -0.0410767098829694
-0.0442570921438431 -0.0529766048099275
0.0123764737907206 -0.0656766721727298
0.0674425997351297 -0.0840410253758717
0.122801361433116 -0.101450769929051
0.177168817262327 -0.121738155955551
0.233784060787841 -0.133649476170319
ID=Cyanolyca_cucullata
LM=23
0.374397832088464 0.0507811894012169
0.314877778386235 0.0555742194769626
0.255410243833081 0.0603772482585949
0.195761357509182 0.0645863553438202
0.136102853075754 0.0691326383684908
0.0764288379882219 0.0727995618511375
0.0166681808013408 0.0714879574580931
-0.0431169670787384 0.0715725839575835
-0.102540743088104 0.0670484524664794
-0.161681298783461 0.058220308594201
-0.219981041394952 0.0453575628102627
-0.277558261991973 0.0291202966703307
-0.326290716382063 -0.00471564171292434
-0.27146376739852 -0.0184838583718462
-0.215655307956566 -0.0272579948836918
-0.159764458836948 -0.0356963917491322
-0.103643880782785 -0.0419840405765916
-0.0482073715000415 -0.0528662238395194
0.0050146978583058 -0.0718767382680592
0.0578167671908317 -0.0921229783992466
0.110536555715276 -0.112516667809941
0.165488522869879 -0.125566723117788
0.221400187877582 -0.132971115928431
ID=Garrulus_lanceolatus
LM=23
0.391824198902613 0.0280715750249952
0.33163788956248 0.0430545082691898
0.270093838684983 0.0504945170505987
0.208336047663959 0.0563330190035856
0.146938513560464 0.0652046113136739
0.0853275042918716 0.0724367616408908
0.0234755866288061 0.0758260485156478
-0.0383324479867686 0.0761181616231242
-0.100104694381224 0.070750548966265
-0.160948496584935 0.0589256288538108
-0.219664400146569 0.0398781910856934
-0.274087238940355 0.0101778917635678
-0.320905548544565 -0.0299720700315924
-0.268448462034283 -0.0167765767268379
-0.214631893177436 -0.0112708777619144
-0.160504134096336 -0.0143301863170964
-0.106583018986222 -0.0200542454903976
-0.0543141441883569 -0.0338911228678197
-0.0043701502800418 -0.0549499535236026
0.0440246829859644 -0.0793750087823939
0.0923638286840931 -0.103935074577535
0.141071183291128 -0.127735602700383
0.187801355090729 -0.154980744331469
ID=Platysmurus_leucopterus
