# Supplementary material for: Niche expansion and adaptive divergence in the global radiation of crows and ravens
Source: Nat Commun. 2022 Apr 21;13:2086. doi: 10.1038/s41467-022-29707-5 (PMC9023458; doi:10.1038/s41467-022-29707-5)
Supplement: Supplementary file 7 — Supplementary Data 4 [file 41467_2022_29707_MOESM7_ESM.xlsx]

## Sheet: corvidae_brains_means
Species	Endocranial volume (ml)
Aphelocoma coerulescens	3.08
Aphelocoma ultramarina	3.05
Aphelocoma unicolor	3.34
Calocitta formosa	5.01
Cissa chinensis	3.53
Cissa thalassina	3.45
Coloeus dauuricus	4.31
Coloeus monedula	4.6
Corvus albicollis	12.35
Corvus albus	8.28
Corvus bennetti	6.87
Corvus brachyrhynchos	8.04
Corvus capensis	8.31
Corvus caurinus	7.48
Corvus corax	13.58
Corvus cornix	9.07
Corvus corone	7.61
Corvus coronoides	10.15
Corvus crassirostris	14.26
Corvus cryptoleucus	8.54
Corvus enca	7.66
Corvus frugilegus	7.44
Corvus hawaiiensis	10.52
Corvus jamaicensis	7.08
Corvus leucognaphalus	8.02
Corvus macrorhynchos	11.85
Corvus mellori	8.4
Corvus moneduloides	6.4
Corvus moriorum	11.67
Corvus nasicus	7.04
Corvus orru	8.42
Corvus ossifragus	6.1
Corvus palmarum	6.71
Corvus rhipidurus	9.04
Corvus ruficollis	9.67
Corvus splendens	5.12
Corvus torquatus	7.56
Corvus tristis	10.65
Corvus validus	9.15
Crypsirina temia	1.74
Cyanocitta cristata	2.48
Cyanocitta stelleri	3.7
Cyanocorax affinis	3.46
Cyanocorax caeruleus	4.78
Cyanocorax chrysops	3.54
Cyanocorax cristatellus	3.92
Cyanocorax cyanomelas	3.93
Cyanocorax cyanopogon	2.37
Cyanocorax melanocyaneus	2.53
Cyanocorax morio	4.7
Cyanocorax sanblasianus	3.06
Cyanocorax violaceus	4.67
Cyanocorax yncas	2.39
Cyanopica cooki	2.22
Cyanopica cyanus	2.48
Dendrocitta formosae	2.39
Dendrocitta occipitalis	2.69
Dendrocitta vagabunda	2.58
Garrulus glandarius	3.71
Garrulus lanceolatus	2.63
Garrulus lidthi	3.66
Gymnorhinus cyanocephalus	3.35
Nucifraga caryocatactes	5.28
Nucifraga columbiana	4.83
Perisoreus canadensis	2.39
Perisoreus infaustus	2.7
Pica hudsonia	5.08
Pica nuttalli	3.96
Pica pica	4.8
Podoces hendersoni	3.8
Ptilostomus afer	2.66
Pyrrhocorax graculus	3.81
Pyrrhocorax pyrrhocorax	5.86
Urocissa caerulea	4.46
Urocissa erythrorhyncha	4.25
Urocissa ornata	2.98
